# Supplementary material for: metaFun: An analysis pipeline for metagenomic big data with fast and unified functional searches
Source: Gut Microbes. 2026 Jan 13;18(1):2611544. doi: 10.1080/19490976.2025.2611544 (PMC12818822; doi:10.1080/19490976.2025.2611544)
Supplement: metaFun_supplementary_shortened_new.xlsx [file KGMI_A_2611544_SM3880.xlsx]

## Sheet: Table of contents
Table of contents
Tab	Title
Table S1	Major programs and databases of metaFun.
Table S2	De novo assembly performance evaluated by MetaQUAST.
Table S3	Binning performance of each sample evaluation using AMBER.
Table S4	Pangenome statistics of three genome datasets with varying quality.
Table S5	Functional annotation accuracy statistics of 67 species pangenome.
Table S6	Core genome statistics of ten selected species.
Table S7	Effect of minimum number of k-mer in sylph (difference between `--min-number-kmers`10 and 50).
Table S8	Metadata of metagenome dataset used for metaFun analysis.
Table S9	Alpha diversity metrics of metagenome dataset regarding disease metadata.
Table S10	Multivariate association analysis result using interactive module of metaFun.
Table S11	Genes specifically present in Bacteroides uniformis MAGs from colorectal cancer patients identified by association analysis.

## Sheet: Table S1
Table S1. Major programs and databases of metaFun.
Analysis module	Program	Purpose	Database
RAWREAD_QC	FastQC	Generate read quality report	None
RAWREAD_QC	fastp	Control quality of raw sequences	None
RAWREAD_QC	Bowtie2	Aligns reads to the host genome	Host genome
RAWREAD_QC	MultiQC	Combine read quality reports	None
WMS_TAXONOMY	Kraken2	Profile taxonomic composition using k-mer-based method	GTDB r220
WMS_TAXONOMY	Bracken	Estimate species abudance using Kraken2 result	GTDB r220
WMS_TAXONOMY	sylph	Profile taxonomic composition using k-mer-based method	GTDB r220
WMS_FUNCTION	HUMAnN	Performs functional profiling of metagenomic data	uniref90_201901b_full and mpa_vOct22_CHOCOPhlAnSGB_202212
WMS_STRAIN	inStrain	Performs microdiversity assessment	None
ASSEMBLY_BINNING	MEGAHIT	De novo assemble metagenomic reads into contigs	None
ASSEMBLY_BINNING	SemiBin2	Construct bins using contigs	None
ASSEMBLY_BINNING	MetaBAT2	Construct bins using contigs	None
ASSEMBLY_BINNING	Bowtie2	Map reads to contig	None
ASSEMBLY_BINNING	SAMtools	Sort mapped reads	None
ASSEMBLY_BINNING	DAS Tool	Refine binning results by integration	None
BIN_ASSESSMENT	CheckM2	Estimate genome completeness and contamination	CheckM2 DB v1.0.2
BIN_ASSESSMENT	GUNC	Detect genome chimerism	GUNC DB v1.0.6
BIN_ASSESSMENT	GTDB-Tk	Classify genome taxonomy	GTDB r220
COMPARATIVE_ANNOTATION	skani	Compare genome average nucleotide identity	None
COMPARATIVE_ANNOTATION	Prokka	Infer coding sequences in genome	None
COMPARATIVE_ANNOTATION	PPanGGOLiN	Perform comparative genomic analysis	None
COMPARATIVE_ANNOTATION	KofamScan	Predict KEGG Orthologs with protein sequences	kofam 2023NOV
COMPARATIVE_ANNOTATION	RGI	Predict antibiotic resistance gene with protein sequences	CARD 3.2.8
COMPARATIVE_ANNOTATION	DIAMOND	Predict virulence factors with protein sequences	VFDB_setB_prot_Aug2023
COMPARATIVE_ANNOTATION	run_dbcan	Predict CAZymes with protein sequences	CAZyDB 07262023
COMPARATIVE_ANNOTATION	eggNOG-mapper	Predict function using eggNOG	eggNOG 5.0
INTERACTIVE_TAXONOMY	phyloseq	Generate phyloseq object	None
INTERACTIVE_TAXONOMY	microeco	Analyze taxonomic diversity features	None
INTERACTIVE_TAXONOMY	MaAsLin2	Perform multivariate association analysis	None
INTERACTIVE_COMPARATIVE	ComplexHeatmap	Visualize gene patterns of functional entitis in pangenome	None
INTERACTIVE_COMPARATIVE	MAFFT	Align multiple sequences	None
INTERACTIVE_COMPARATIVE	FastTree	Infer DNA or Protein phylogenetic tree	None
INTERACTIVE_COMPARATIVE	ggtree	Visualize phylogenetic tree	None
INTERACTIVE_COMPARATIVE	pyseer	Analyze gene association to phenotypes of interests	None

## Sheet: Table S2
Table S2. De novo assembly performance evaluated by MetaQUAST.
Environment	Assembler	Assembly	Number of contigs (>= 0 bp)	Number of contigs	Largest contig	Total length	Reference length	N501	N902	auN3	L504	L905	Number of misassemblies	Number of misassembled contigs	Misassembled contigs length	Number of local misassemblies	Genome fraction (%)	Duplication ratio	Number of mismatches per 100 kbp	Number of indels per 100 kbp	Total aligned length
Human gut	MEGAHIT	output_humangut_sample1_final.contigs	103011	66231	446207	142188279	3112090857	4251	749	33545.4	4650	42879	1231	1205	8434006	174	4.462	1.021	645.24	5.98	141748765
Human gut	MEGAHIT	output_humangut_sample2_final.contigs	58069	32929	556369	90419915	3112090857	17335	790	80526.4	638	18356	666	652	4807591	112	2.859	1.014	471.47	4.39	90184017
Human gut	MEGAHIT	output_humangut_sample3_final.contigs	60636	40572	1288692	132922186	3112090857	15154	1037	74029.4	1185	21998	1149	1056	10041013	98	4.197	1.015	405.48	3.8	132549911
Human gut	MEGAHIT	output_humangut_sample4_final.contigs	55423	40126	554402	133531754	3112090857	16058	1043	49053.2	1390	21826	530	519	8150705	105	4.215	1.016	369.84	2.66	133287987
Human gut	MEGAHIT	output_humangut_sample5_final.contigs	35139	18952	734996	75912794	3112090857	36246	1125	86483.6	380	8189	461	444	7081758	93	2.391	1.018	369.18	5.34	75776015
Human gut	MEGAHIT_ML	output_humangut_sample1_meta-large_final.contigs	221620	119704	494822	153784522	3112090857	1361	601	21856.4	20459	91591	1037	1022	5770331	329	4.563	1.077	1400.7	6.34	152924906
Human gut	MEGAHIT_ML	output_humangut_sample2_meta-large_final.contigs	117809	57788	765300	95845926	3112090857	2511	626	51387.4	4312	40575	682	668	3714569	223	2.914	1.052	1023.22	5	95438954
Human gut	MEGAHIT_ML	output_humangut_sample3_meta-large_final.contigs	146915	81725	1289118	139042823	3112090857	2382	665	39667	8311	57542	1060	991	3752555	249	4.201	1.058	1071.55	4.03	138377502
Human gut	MEGAHIT_ML	output_humangut_sample4_meta-large_final.contigs	148315	85591	411400	140880393	3112090857	2099	665	25903.6	9683	61082	502	500	4345482	229	4.178	1.079	1080.66	3.04	140308753
Human gut	MEGAHIT_ML	output_humangut_sample5_meta-large_final.contigs	75235	37589	709097	80623054	3112090857	6394	699	57779.5	1215	23784	509	493	4738065	164	2.425	1.065	864.02	4.91	80342862
Human gut	metaSPAdes	output_humangut_sample1_spades_contigs	184492	65394	633917	125360360	3112090857	3398	682	42478.6	4401	43838	497	494	1026313	41	3.944	1.017	568.06	4.49	124819975
Human gut	metaSPAdes	output_humangut_sample2_spades_contigs	88446	27406	1220964	79798112	3112090857	27097	777	118555	397	14437	140	138	256929	19	2.533	1.01	356.63	3.97	79601356
Human gut	metaSPAdes	output_humangut_sample3_spades_contigs	112506	47115	848136	124916150	3112090857	19353	810	77993.6	929	27468	188	187	431041	25	3.952	1.013	388.61	3.1	124531018
Human gut	metaSPAdes	output_humangut_sample4_spades_contigs	113418	48663	705529	125811516	3112090857	11310	785	55266.2	1490	28538	225	220	1127781	44	3.965	1.016	378.91	2.84	125422195
Human gut	metaSPAdes	output_humangut_sample5_spades_contigs	48283	16969	1221847	70311382	3112090857	41817	1235	127259	289	7885	116	114	1086487	22	2.225	1.013	277.69	4.28	70175688
marine	MEGAHIT	output_marine_sample1_final.contigs	475826	242963	789762	329625712	2917182235	1629	604	13578.5	36828	182780	13642	13111	18342536	409	11.039	1.019	840.4	7.72	327972206
marine	MEGAHIT	output_marine_sample2_final.contigs	490833	255692	969638	313878751	2917182235	1339	595	14580.3	49076	197997	13245	12828	17187662	442	10.514	1.018	922.95	8.31	312203670
marine	MEGAHIT	output_marine_sample3_final.contigs	489161	248242	862892	315232422	2917182235	1464	598	11984.8	46177	190436	14827	14110	19936453	414	10.537	1.02	902.88	7.91	313458079
marine	MEGAHIT	output_marine_sample4_final.contigs	333144	168395	502622	262792016	2917182235	2159	629	22642.1	18688	121288	7470	7212	14544287	335	8.821	1.017	743.15	6.48	261667900
marine	MEGAHIT	output_marine_sample5_final.contigs	377810	184516	610497	277677855	2917182235	2141	606	20971.9	18284	133945	9141	8832	16997505	351	9.334	1.015	781.02	6.17	276453612
marine	MEGAHIT_ML	output_marine_sample1_meta-large_final.contigs	837325	319983	1077253	304933674	2917182235	942	554	8399.1	87875	261911	8978	8520	10465521	722	9.704	1.068	1701.44	7.9	302379058
marine	MEGAHIT_ML	output_marine_sample2_meta-large_final.contigs	806886	298055	565133	275520195	2917182235	888	549	8120.5	83510	245404	6334	6124	7082878	641	8.876	1.055	1685.76	8.01	273148423
marine	MEGAHIT_ML	output_marine_sample3_meta-large_final.contigs	832179	306646	969447	284504758	2917182235	903	550	7471.5	86364	252287	9372	8716	10692704	657	9.125	1.059	1712.73	8.35	281980883
marine	MEGAHIT_ML	output_marine_sample4_meta-large_final.contigs	601075	232721	851882	252150656	2917182235	1099	565	8187.2	50904	185169	5356	5099	8346288	526	8.084	1.061	1495.57	6.63	250280840
marine	MEGAHIT_ML	output_marine_sample5_meta-large_final.contigs	709492	279080	838421	282802199	2917182235	1018	558	6801.8	68582	225466	7600	7262	9750747	742	8.949	1.075	1629.53	6.73	280653707
marine	metaSPAdes	output_marine_sample1_spades_contigs	1358106	226269	867523	286018605	2917182235	1436	574	19732.7	33491	172716	6640	6465	6291021	105	9.526	1.022	807.49	4.71	284012380
marine	metaSPAdes	output_marine_sample2_spades_contigs	1402074	241912	1576661	269849039	2917182235	1124	563	28885.6	47455	190947	7623	7420	7427844	95	8.983	1.022	938.13	5.48	267681389
marine	metaSPAdes	output_marine_sample3_spades_contigs	1446687	235686	1139176	273727491	2917182235	1232	569	18859	44542	184225	7446	7195	7639744	114	9.093	1.024	895.87	5.13	271597082
marine	metaSPAdes	output_marine_sample4_spades_contigs	1007664	158377	1046396	232046737	2917182235	1922	594	38618	15469	115638	3793	3693	5066125	72	7.774	1.017	715.67	4.14	230684499
marine	metaSPAdes	output_marine_sample5_spades_contigs	1144979	160659	1139177	236439167	2917182235	2190	584	27863.2	13492	116734	4594	4479	4729777	84	7.922	1.017	703.53	4.01	235071000
Plant-associated	MEGAHIT	output_rhizo_sample1_final.contigs	178448	87876	411782	173865052	5322576654	4757	667	27763.8	5121	57527	3793	3677	11861449	170	3.172	1.026	667.54	8.77	173191360
Plant-associated	MEGAHIT	output_rhizo_sample2_final.contigs	195418	102024	384137	178871698	5322576654	2815	649	28205.1	7578	70431	4257	4143	14977640	203	3.256	1.028	763.16	10.66	178065356
Plant-associated	MEGAHIT	output_rhizo_sample3_final.contigs	195306	101629	267661	183111702	5322576654	2919	663	23554.7	9286	69578	4103	3977	14676331	162	3.324	1.031	735.95	10.45	182282611
Plant-associated	MEGAHIT	output_rhizo_sample4_final.contigs	195752	95925	386178	172728460	5322576654	3240	639	27492.8	6374	65165	4692	4510	15790170	186	3.155	1.024	730.07	9.74	171882508
Plant-associated	MEGAHIT	output_rhizo_sample5_final.contigs	209432	103308	666889	160017531	5322576654	2057	609	40549.5	7937	74215	4411	4282	13066305	170	2.936	1.02	819.63	9.4	159275850
Plant-associated	MEGAHIT_ML	output_rhizo_sample1_meta-large_final.contigs	334539	141223	363764	186099489	5322576654	1529	592	15574.8	22619	106900	1893	1852	6407959	366	3.182	1.093	1321.25	7.25	185061646
Plant-associated	MEGAHIT_ML	output_rhizo_sample2_meta-large_final.contigs	341299	149864	287122	190075346	5322576654	1367	587	14812.9	24398	114698	2071	2046	7325292	351	3.277	1.084	1384.2	8.77	188907472
Plant-associated	MEGAHIT_ML	output_rhizo_sample3_meta-large_final.contigs	365810	162724	327797	196701410	5322576654	1285	588	16964.9	31657	126338	5036	4576	10898968	436	3.344	1.098	1444.32	8.6	195367721
Plant-associated	MEGAHIT_ML	output_rhizo_sample4_meta-large_final.contigs	350972	146046	322932	185271120	5322576654	1397	582	18854	23083	111596	2614	2511	9567225	412	3.206	1.079	1363.97	8.5	184038686
Plant-associated	MEGAHIT_ML	output_rhizo_sample5_meta-large_final.contigs	351158	142812	680954	168252218	5322576654	1174	569	29403.2	23785	111187	1919	1894	5494257	317	2.957	1.062	1415.7	8.47	167156600
Plant-associated	metaSPAdes	output_rhizo_sample1_spades_contigs	556064	78156	480287	148767272	5322576654	4295	644	32773.7	4394	51748	1965	1921	5454451	36	2.729	1.02	554.43	5.89	148056171
Plant-associated	metaSPAdes	output_rhizo_sample2_spades_contigs	569713	88466	575560	150533614	5322576654	2937	619	48982.5	5045	61273	2504	2431	7120393	32	2.761	1.019	617.53	6.62	149701338
Plant-associated	metaSPAdes	output_rhizo_sample3_spades_contigs	583531	91885	613265	155342621	5322576654	2477	636	38602.6	7479	64146	2177	2103	6635348	28	2.838	1.024	611.65	6.78	154495126
Plant-associated	metaSPAdes	output_rhizo_sample4_spades_contigs	600926	81283	632259	146874788	5322576654	3628	629	55362.8	3456	54926	2438	2355	7798986	20	2.695	1.019	579.41	5.18	146099401
Plant-associated	metaSPAdes	output_rhizo_sample5_spades_contigs	626834	84448	681299	130606973	5322576654	2632	589	61927.3	3783	60283	2659	2572	7079454	40	2.404	1.015	675.99	5.92	129816430
N501: Contig length where 50% of total assembly is contained in contigs ≥ this length
N902: Contig length where 90% of total assembly is contained in contigs ≥ this length
auN3: Area under the Nx curve, representing overall assembly contiguity
L504: Number of longest contigs covering 50% of total assembly length
L905: Number of longest contigs covering 90% of total assembly length

## Sheet: Table S3
Table S3. Binning performance of each sample evaluation using AMBER.
Environment	Sample	Tool	Accuracy bp	Accuracy seq	Adjusted rand index bp	Adjusted Rand index seq	F1 score bp	F1 score per bp	F1 score per seq	F1 score seq	Percentage of assigned bps	Percentage of assigned seqs	Precision avg bp	Precision avg bp sem	Precision avg bp var	Precision avg seq	Precision avg seq sem	Precision weighted bp	Precision weighted seq	Recall avg bp	Recall avg bp sem	Recall avg bp var	Recall avg seq	Recall avg seq cami1	Recall avg seq sem	Recall weighted bp	Recall weighted seq
Human gut	human_sample1	Gold standard	1	1	1	1	1	1	1	1	1	1	1	0	0	1	0	1	1	1	0	0	1	1	0	1	1
Human gut	human_sample1	DAS_Tool_pre	0.608207	0.14961	0.826221	0.585512	0.677304	0.721469	0.257951	0.52497	0.711953	0.222404	0.788833	0.0360926	0.071647	0.599373	0.0508649	0.854279	0.672696	0.593405	0.0501006	0.158134	0.466999	0.408842	0.046506	0.624398	0.15957
Human gut	human_sample1	DAS_Tool_self	0.579766	0.149276	0.799489	0.585605	0.64832	0.694536	0.264679	0.524401	0.711089	0.239812	0.738672	0.0377012	0.0867041	0.607023	0.0463291	0.815321	0.622473	0.577663	0.0487027	0.149433	0.461576	0.367495	0.0444741	0.604921	0.168072
Human gut	human_sample1	MB2	0.428143	0.107206	0.317614	0.263334	0.779191	0.603518	0.296084	0.66032	0.863294	0.296357	0.818082	0.0502824	0.088491	0.73099	0.0621232	0.495941	0.361745	0.743831	0.0377179	0.0896261	0.60211	0.285266	0.040415	0.770693	0.250597
Human gut	human_sample1	SB2_pre	0.668274	0.158217	0.715167	0.516913	0.679553	0.725545	0.249835	0.524576	0.863743	0.257729	0.705022	0.0338133	0.0823205	0.540416	0.0429711	0.773695	0.61389	0.655859	0.0447827	0.126346	0.509637	0.378481	0.0442721	0.683036	0.15683
Human gut	human_sample1	SB2_self	0.646349	0.154897	0.722157	0.590139	0.67869	0.719573	0.244852	0.532323	0.847894	0.241551	0.706466	0.0326389	0.0820281	0.582488	0.0406518	0.762299	0.641262	0.653016	0.0448323	0.126626	0.490113	0.328369	0.0447761	0.681383	0.151314
Human gut	human_sample2	Gold standard	1	1	1	1	1	1	1	1	1	1	1	0	0	1	0	1	1	1	0	0	1	1	0	1	1
Human gut	human_sample2	DAS_Tool_pre	0.69268	0.100758	0.727866	0.242072	0.728967	0.761645	0.2183	0.570898	0.864082	0.209072	0.782568	0.0345445	0.058473	0.567788	0.0491888	0.801637	0.481929	0.682238	0.0520198	0.124479	0.574043	0.460193	0.0551398	0.725454	0.141109
Human gut	human_sample2	DAS_Tool_self	0.660065	0.0952049	0.838889	0.608687	0.698698	0.749096	0.167205	0.557636	0.765008	0.142198	0.801973	0.035109	0.0591667	0.586466	0.0534439	0.862821	0.669525	0.618987	0.0586272	0.158109	0.531508	0.426893	0.0602598	0.66186	0.0955316
Human gut	human_sample2	MB2	0.463157	0.0455991	0.378729	0.19509	0.742596	0.642343	0.194243	0.556663	0.860487	0.208179	0.73805	0.0567865	0.0806177	0.490031	0.0853417	0.53825	0.219038	0.747197	0.0518786	0.123804	0.644267	0.3672	0.0550909	0.796351	0.174492
Human gut	human_sample2	SB2_pre	0.700491	0.101977	0.785038	0.44633	0.710976	0.758939	0.166193	0.574362	0.848953	0.164104	0.77138	0.0333064	0.0565752	0.596231	0.049501	0.825123	0.621417	0.659345	0.0554874	0.141627	0.554041	0.45489	0.0577169	0.702584	0.0959235
Human gut	human_sample2	SB2_self	0.693146	0.1052	0.798737	0.542306	0.723015	0.768078	0.170662	0.590725	0.844205	0.159531	0.775533	0.0359581	0.0672353	0.606604	0.0514828	0.821064	0.659432	0.677159	0.0555471	0.141932	0.575657	0.422199	0.0589713	0.721517	0.098014
Human gut	human_sample3	Gold standard	1	1	1	1	1	1	1	1	1	1	1	0	0	1	0	1	1	1	0	0	1	1	0	1	1
Human gut	human_sample3	DAS_Tool_pre	0.753317	0.0910154	0.879523	0.667682	0.796831	0.835541	0.163847	0.642663	0.829419	0.129999	0.887506	0.0253056	0.0352205	0.650681	0.0512867	0.908248	0.700122	0.722966	0.0520082	0.154176	0.63484	0.556434	0.0517017	0.773613	0.0927802
Human gut	human_sample3	DAS_Tool_self	0.78702	0.101783	0.886728	0.644561	0.826731	0.857054	0.167594	0.673476	0.851482	0.132637	0.92899	0.0213651	0.0246492	0.695124	0.0531925	0.924295	0.767379	0.744752	0.0500556	0.142817	0.653135	0.596557	0.0502181	0.798932	0.0940691
Human gut	human_sample3	MB2	0.475293	0.0632349	0.44654	0.694108	0.787579	0.665932	0.198761	0.685551	0.873175	0.13801	0.784847	0.0573256	0.085442	0.642038	0.0827148	0.544327	0.45819	0.790331	0.048812	0.135809	0.73539	0.381594	0.0490612	0.8575	0.126906
Human gut	human_sample3	SB2_pre	0.770041	0.0733874	0.8639	0.776448	0.802397	0.843069	0.155643	0.638782	0.861081	0.108901	0.875767	0.0282128	0.0405941	0.630101	0.0532375	0.894273	0.673889	0.74037	0.0494348	0.139297	0.647706	0.58945	0.0496882	0.797411	0.0879816
Human gut	human_sample3	SB2_self	0.78761	0.0804862	0.893846	0.796749	0.817455	0.85723	0.154478	0.655983	0.857081	0.105709	0.900154	0.0272112	0.0385035	0.661963	0.0538284	0.918945	0.761396	0.748673	0.0497775	0.141235	0.65011	0.603135	0.0502381	0.803283	0.085959
Human gut	human_sample4	Gold standard	1	1	1	1	1	1	1	1	1	1	1	0	0	1	0	1	1	1	0	0	1	1	0	1	1
Human gut	human_sample4	DAS_Tool_pre	0.838374	0.244143	0.891982	0.76534	0.845892	0.880007	0.377282	0.735304	0.910709	0.305201	0.895933	0.0245381	0.0325144	0.749602	0.0461313	0.920574	0.799943	0.801145	0.0409511	0.0872036	0.721541	0.652224	0.0437484	0.842865	0.246853
Human gut	human_sample4	DAS_Tool_self	0.861599	0.26132	0.905764	0.803619	0.864145	0.898713	0.407006	0.746068	0.9221	0.316477	0.908774	0.0239884	0.0304986	0.746	0.048375	0.934388	0.825715	0.823694	0.0400154	0.083264	0.746136	0.673329	0.0428281	0.865661	0.270061
Human gut	human_sample4	MB2	0.594466	0.126049	0.425626	0.425681	0.885484	0.750393	0.320381	0.820287	0.925245	0.253191	0.915228	0.0418546	0.0560579	0.867525	0.0543475	0.642496	0.497842	0.857612	0.0408724	0.086869	0.777927	0.496208	0.0416546	0.901843	0.236189
Human gut	human_sample4	SB2_pre	0.864493	0.26132	0.867365	0.715239	0.845851	0.879283	0.382637	0.729142	0.954032	0.343488	0.881086	0.0261517	0.038299	0.729172	0.0453652	0.906147	0.760784	0.813327	0.0391042	0.0795153	0.729112	0.653377	0.0433572	0.853967	0.255594
Human gut	human_sample4	SB2_self	0.885409	0.277535	0.884862	0.750929	0.859838	0.89606	0.408186	0.73448	0.959342	0.350306	0.89062	0.0247822	0.0343928	0.717181	0.0472384	0.922934	0.792265	0.831112	0.0387482	0.078074	0.752633	0.662868	0.0423144	0.870708	0.274913
Human gut	human_sample5	Gold standard	1	1	1	1	1	1	1	1	1	1	1	0	0	1	0	1	1	1	0	0	1	1	0	1	1
Human gut	human_sample5	DAS_Tool_pre	0.909213	0.204042	0.922089	0.273433	0.927928	0.924245	0.300229	0.852997	0.956148	0.309657	0.950733	0.0224289	0.0130795	0.869882	0.0528432	0.950912	0.65893	0.906192	0.0424671	0.0432829	0.836755	0.759588	0.0545513	0.899033	0.194402
Human gut	human_sample5	DAS_Tool_self	0.910984	0.153222	0.940628	0.394617	0.933149	0.927898	0.217909	0.879819	0.939411	0.192626	0.971123	0.0154921	0.00648014	0.901449	0.0470662	0.96974	0.795435	0.898032	0.0482945	0.0559765	0.859202	0.757943	0.0550589	0.889517	0.126247
Human gut	human_sample5	MB2	0.70775	0.0883646	0.712067	0.587258	0.904105	0.826401	0.235369	0.839882	0.928223	0.15542	0.899675	0.0487	0.0498056	0.856095	0.0676806	0.762478	0.568553	0.90858	0.0437577	0.0459536	0.824272	0.568592	0.0577674	0.902021	0.148402
Human gut	human_sample5	SB2_pre	0.9095	0.20438	0.927592	0.274119	0.936628	0.929914	0.301954	0.866207	0.956148	0.309657	0.95477	0.0223066	0.0124396	0.87773	0.0546847	0.951213	0.660022	0.919162	0.0416087	0.0415509	0.854982	0.789144	0.0536748	0.909548	0.195755
Human gut	human_sample5	SB2_self	0.904612	0.129461	0.951231	0.506077	0.937888	0.933244	0.208034	0.871543	0.930614	0.159564	0.969355	0.01642	0.00674043	0.867685	0.0578427	0.972059	0.811341	0.9084	0.0493163	0.0583703	0.875436	0.812134	0.0544765	0.897409	0.119313
Marine	marine_sample1	Gold standard	1	1	1	1	1	1	1	1	1	1	1	0	0	1	0	1	1	1	0	0	1	1	0	1	1
Marine	marine_sample1	DAS_Tool_pre	0.259467	0.0183454	0.82855	0.527013	0.229244	0.412402	0.038483	0.173639	0.300087	0.025349	0.851057	0.0172683	0.0414488	0.797843	0.0202396	0.864639	0.723713	0.132462	0.0116892	0.0847148	0.0974208	0.0912611	0.0098016	0.270776	0.019767
Marine	marine_sample1	DAS_Tool_self	0.262035	0.01853	0.85938	0.692292	0.223901	0.40632	0.035704	0.169436	0.294074	0.0231172	0.84718	0.0172545	0.0452533	0.802234	0.0198482	0.891052	0.801568	0.128997	0.0116838	0.0846363	0.0947206	0.0892917	0.00975758	0.263161	0.0182587
Marine	marine_sample1	MB2	0.216644	0.0142712	0.351464	0.157032	0.269623	0.422066	0.0568697	0.202396	0.347609	0.0358057	0.861989	0.0242397	0.0569937	0.785042	0.0322411	0.623239	0.398575	0.159804	0.0125272	0.097297	0.116174	0.0831904	0.0105043	0.319073	0.0306193
Marine	marine_sample1	SB2_pre	0.248623	0.0125816	0.82569	0.688694	0.217228	0.397565	0.027754	0.163218	0.286851	0.0168141	0.836202	0.0196404	0.0509184	0.773855	0.02458	0.866733	0.748278	0.124828	0.0116695	0.0844301	0.0912296	0.0885886	0.00969569	0.25794	0.0141392
Marine	marine_sample1	SB2_self	0.252891	0.0134841	0.859357	0.768589	0.217539	0.399829	0.0271971	0.163664	0.283996	0.0163855	0.831564	0.0202722	0.0591783	0.794962	0.0225724	0.890474	0.822925	0.125138	0.0117244	0.0852255	0.0912221	0.0872508	0.00973472	0.257789	0.013827
Marine	marine_sample2	Gold standard	1	1	1	1	1	1	1	1	1	1	1	0	0	1	0	1	1	1	0	0	1	1	0	1	1
Marine	marine_sample2	DAS_Tool_pre	0.243231	0.0195103	0.765726	0.548007	0.225483	0.388011	0.0413976	0.164305	0.292756	0.0277791	0.821261	0.0183549	0.0475032	0.781052	0.0196926	0.830833	0.70234	0.130681	0.0115303	0.0797693	0.0918094	0.0850859	0.00948717	0.253108	0.0213274
Marine	marine_sample2	DAS_Tool_self	0.252021	0.0200706	0.796414	0.558712	0.227393	0.391779	0.0407857	0.164174	0.292447	0.0272877	0.843052	0.0184478	0.0479853	0.803575	0.019909	0.861769	0.735519	0.13142	0.0116402	0.0812971	0.0914262	0.0854843	0.00945106	0.253517	0.0209744
Marine	marine_sample2	MB2	0.192718	0.0154029	0.274532	0.177158	0.275546	0.395748	0.0620285	0.202448	0.335596	0.038921	0.850748	0.027929	0.0670823	0.804377	0.03126	0.574256	0.395748	0.164396	0.0127041	0.0968363	0.115796	0.0769087	0.0103298	0.301902	0.0336514
Marine	marine_sample2	SB2_pre	0.232227	0.0145199	0.79005	0.683315	0.212706	0.373797	0.0315066	0.155081	0.270205	0.0188655	0.822136	0.019853	0.0524207	0.784063	0.021927	0.859446	0.769653	0.122155	0.0114158	0.0781917	0.0860507	0.0821933	0.00940901	0.238837	0.0160825
Marine	marine_sample2	SB2_self	0.240574	0.0153519	0.854953	0.749888	0.215625	0.381085	0.0310915	0.154934	0.268661	0.0187142	0.828469	0.0202398	0.0581703	0.798699	0.0214329	0.895454	0.820335	0.123941	0.0115769	0.080415	0.0857875	0.0814395	0.00936239	0.242048	0.0158461
Marine	marine_sample3	Gold standard	1	1	1	1	1	1	1	1	1	1	1	0	0	1	0	1	1	1	0	0	1	1	0	1	1
Marine	marine_sample3	DAS_Tool_pre	0.220861	0.0147793	0.763548	0.479645	0.171988	0.358592	0.0321324	0.126858	0.267792	0.0219564	0.812494	0.0201276	0.0575271	0.76722	0.0224456	0.824747	0.673121	0.0961727	0.00894072	0.0633097	0.0691454	0.0657174	0.0073692	0.229102	0.016459
Marine	marine_sample3	DAS_Tool_self	0.220121	0.0146918	0.805716	0.503805	0.173452	0.363467	0.0322283	0.127451	0.259064	0.020887	0.828698	0.019815	0.0553615	0.796011	0.0213143	0.849679	0.703395	0.0968627	0.00905087	0.0648792	0.0692708	0.0654551	0.00738654	0.231179	0.016492
Marine	marine_sample3	MB2	0.193285	0.0132618	0.371261	0.20501	0.202517	0.375492	0.046349	0.147631	0.300331	0.02944	0.850816	0.024337	0.0580446	0.802045	0.0283173	0.643574	0.450469	0.114938	0.0095378	0.072048	0.0812978	0.0616309	0.00777008	0.265074	0.0244314
Marine	marine_sample3	SB2_pre	0.207821	0.0101796	0.814808	0.656266	0.16382	0.340889	0.0215411	0.12264	0.241934	0.0135729	0.821751	0.0208429	0.0560412	0.778224	0.0226838	0.858998	0.749992	0.0909783	0.00899432	0.0640711	0.0665647	0.0634939	0.00744553	0.212636	0.0109275
Marine	marine_sample3	SB2_self	0.209305	0.0102368	0.848711	0.730668	0.166701	0.349263	0.0221103	0.123342	0.239063	0.0131708	0.818668	0.0216418	0.0636979	0.787709	0.0229755	0.87552	0.777238	0.0927988	0.00914256	0.0662004	0.0669092	0.0629132	0.0074575	0.218143	0.0112146
Marine	marine_sample4	Gold standard	1	1	1	1	1	1	1	1	1	1	1	0	0	1	0	1	1	1	0	0	1	1	0	1	1
Marine	marine_sample4	DAS_Tool_pre	0.263447	0.0148318	0.856915	0.658201	0.206243	0.410818	0.0291032	0.158966	0.295276	0.0189329	0.840919	0.0208458	0.0504076	0.783816	0.0241243	0.892208	0.783388	0.117534	0.0120031	0.0837078	0.0884523	0.0854631	0.0100126	0.266843	0.014827
Marine	marine_sample4	DAS_Tool_self	0.266066	0.0151413	0.763734	0.28027	0.212133	0.416175	0.033137	0.161929	0.309113	0.0229305	0.845802	0.0207138	0.0514876	0.797252	0.0241668	0.86074	0.660313	0.121275	0.0120571	0.0844619	0.090116	0.0849227	0.0100998	0.274433	0.016995
Marine	marine_sample4	MB2	0.224304	0.0129661	0.463927	0.205707	0.240017	0.419288	0.0431762	0.185259	0.323182	0.0262935	0.863809	0.0263238	0.0540497	0.803027	0.0325651	0.694049	0.493131	0.139371	0.0126189	0.0925167	0.104708	0.0776598	0.0107576	0.300375	0.0225765
Marine	marine_sample4	SB2_pre	0.249912	0.0103087	0.889885	0.786307	0.201	0.400597	0.0217106	0.155267	0.274754	0.0123237	0.857003	0.0233408	0.0555689	0.818636	0.0259178	0.909588	0.836492	0.113851	0.0119747	0.0833111	0.0857668	0.0835488	0.0100075	0.256861	0.010998
Marine	marine_sample4	SB2_self	0.252668	0.0103966	0.907854	0.822872	0.201397	0.402597	0.0213887	0.154765	0.272916	0.0120769	0.864601	0.0220271	0.0519158	0.824633	0.0263695	0.925808	0.860867	0.113973	0.0120329	0.0841233	0.0853958	0.0843372	0.0100063	0.257228	0.0108289
Marine	marine_sample5	Gold standard	1	1	1	1	1	1	1	1	1	1	1	0	0	1	0	1	1	1	0	0	1	1	0	1	1
Marine	marine_sample5	DAS_Tool_pre	0.2197	0.0105722	0.925698	0.749002	0.170032	0.362903	0.0227573	0.127083	0.238157	0.0132075	0.875139	0.0211738	0.042143	0.828488	0.0245159	0.922501	0.800468	0.0941638	0.0101883	0.0685086	0.0688196	0.0674549	0.00843174	0.225881	0.0115427
Marine	marine_sample5	DAS_Tool_self	0.224992	0.0109338	0.944942	0.781011	0.174053	0.370064	0.0231855	0.130606	0.238981	0.0130588	0.902208	0.0184732	0.031737	0.85613	0.0229931	0.941463	0.837274	0.0963171	0.010318	0.070265	0.0706957	0.0696307	0.00849754	0.230293	0.0117555
Marine	marine_sample5	MB2	0.189572	0.00909618	0.255042	0.08579	0.21568	0.390015	0.044348	0.15513	0.312532	0.0275978	0.869326	0.029076	0.0583336	0.82189	0.0344277	0.606569	0.329598	0.123112	0.0109632	0.0793272	0.085648	0.0605974	0.0088523	0.287407	0.0237734
Marine	marine_sample5	SB2_pre	0.224259	0.00881996	0.868005	0.68262	0.176068	0.371991	0.0196418	0.129311	0.254188	0.0119773	0.828026	0.0235494	0.0604484	0.773542	0.0265981	0.882256	0.736388	0.0985072	0.0103304	0.070433	0.0705528	0.0680164	0.00849233	0.235681	0.00995365
Marine	marine_sample5	SB2_self	0.230057	0.00921776	0.90905	0.747895	0.175518	0.374905	0.0197084	0.130622	0.252598	0.0117219	0.846687	0.0235355	0.0598235	0.80992	0.0256963	0.910764	0.786371	0.0979073	0.0103741	0.0710309	0.0710395	0.0693429	0.00857562	0.236033	0.00997925
Plant-associated	rhizo_sample1	Gold standard	1	1	1	1	1	1	1	1	1	1	1	0	0	1	0	1	1	1	0	0	1	1	0	1	1
Plant-associated	rhizo_sample1	DAS_Tool_pre	0.296828	0.0104902	0.925045	0.593312	0.189043	0.4507	0.0216145	0.142336	0.314958	0.013575	0.874635	0.0277296	0.0299884	0.847347	0.0319698	0.942438	0.772757	0.105974	0.0180424	0.0807307	0.0776936	0.0751043	0.0143354	0.296168	0.0109605
Plant-associated	rhizo_sample1	DAS_Tool_self	0.295332	0.0100585	0.943047	0.639841	0.188742	0.452407	0.0214118	0.140475	0.311922	0.0129214	0.89008	0.0305006	0.0344205	0.856128	0.0353677	0.946813	0.778435	0.105563	0.0180468	0.0807703	0.0765146	0.0745892	0.0141751	0.29721	0.0108552
Plant-associated	rhizo_sample1	MB2	0.294517	0.0103511	0.911259	0.634215	0.189934	0.454493	0.023473	0.142085	0.316324	0.0136128	0.922571	0.0220228	0.0160051	0.882787	0.0267174	0.931061	0.760395	0.105865	0.0181489	0.0816868	0.0772602	0.0771024	0.0142965	0.30062	0.0119205
Plant-associated	rhizo_sample1	SB2_pre	0.286413	0.00735552	0.954374	0.791806	0.197059	0.432026	0.0132586	0.153168	0.292741	0.00792152	0.935582	0.0171079	0.0122926	0.90292	0.0252051	0.978384	0.92855	0.110127	0.0186943	0.0866704	0.0836818	0.0711416	0.015303	0.277219	0.00667697
Plant-associated	rhizo_sample1	SB2_self	0.286473	0.00721483	0.960726	0.818246	0.196861	0.432363	0.0131564	0.151812	0.290902	0.00770043	0.939659	0.0203548	0.0178157	0.910077	0.0260911	0.984774	0.936939	0.109948	0.0186971	0.0866965	0.0828133	0.0705905	0.0151892	0.276986	0.00662472
Plant-associated	rhizo_sample2	Gold standard	1	1	1	1	1	1	1	1	1	1	1	0	0	1	0	1	1	1	0	0	1	1	0	1	1
Plant-associated	rhizo_sample2	DAS_Tool_pre	0.315249	0.0128981	0.882245	0.595664	0.215999	0.475117	0.0271288	0.161103	0.345979	0.0170219	0.892903	0.026946	0.0304955	0.861386	0.0337511	0.911179	0.757734	0.12286	0.0200004	0.0900036	0.0888613	0.0837827	0.0154849	0.321335	0.0138116
Plant-associated	rhizo_sample2	DAS_Tool_self	0.307536	0.0104048	0.940461	0.747087	0.206929	0.457145	0.0192559	0.15162	0.319348	0.0118105	0.927043	0.022648	0.0220562	0.913899	0.0238253	0.963015	0.880984	0.116462	0.0194969	0.0855289	0.0826675	0.0821286	0.0151021	0.299709	0.00973432
Plant-associated	rhizo_sample2	MB2	0.287909	0.0115709	0.779573	0.581683	0.225602	0.477773	0.0308578	0.170914	0.349581	0.0172874	0.894497	0.0328211	0.0387802	0.854656	0.0406177	0.823584	0.669325	0.129079	0.0208272	0.0975986	0.0949511	0.0815652	0.016291	0.336487	0.015793
Plant-associated	rhizo_sample2	SB2_pre	0.308527	0.00957403	0.910811	0.739461	0.202786	0.449857	0.0169486	0.150842	0.321971	0.0105875	0.919913	0.0224861	0.0237643	0.912303	0.0221831	0.958245	0.904274	0.113953	0.0192792	0.0836301	0.0822178	0.0805385	0.0150086	0.29392	0.00855449
Plant-associated	rhizo_sample2	SB2_self	0.311135	0.00950249	0.926575	0.72992	0.203058	0.452144	0.0160855	0.149734	0.319702	0.0102669	0.917049	0.0233388	0.0266902	0.898765	0.0276083	0.973202	0.925544	0.114169	0.0194668	0.0852654	0.0816702	0.0805417	0.0151278	0.294479	0.00811323
Plant-associated	rhizo_sample3	Gold standard	1	1	1	1	1	1	1	1	1	1	1	0	0	1	0	1	1	1	0	0	1	1	0	1	1
Plant-associated	rhizo_sample3	DAS_Tool_pre	0.293274	0.0101739	0.907094	0.78762	0.146228	0.443022	0.020324	0.111522	0.312111	0.0120288	0.890358	0.0299047	0.0339831	0.85449	0.0329823	0.939646	0.845799	0.0796551	0.0136468	0.0631333	0.0596537	0.0601344	0.0108183	0.289837	0.0102856
Plant-associated	rhizo_sample3	DAS_Tool_self	0.279723	0.0100793	0.914635	0.721098	0.141126	0.43155	0.0197237	0.10878	0.295117	0.0119733	0.91509	0.0267926	0.0251245	0.88571	0.0302391	0.947835	0.841813	0.0764585	0.0135058	0.0618356	0.0579483	0.0571707	0.0108518	0.279374	0.00997875
Plant-associated	rhizo_sample3	MB2	0.277567	0.00995731	0.855375	0.775292	0.149492	0.446379	0.0210211	0.117292	0.312657	0.0120177	0.913939	0.0266092	0.0240738	0.875189	0.0312292	0.887768	0.828556	0.0814034	0.0140215	0.0666487	0.062858	0.0574357	0.0114158	0.298145	0.0106456
Plant-associated	rhizo_sample3	SB2_pre	0.28179	0.0070076	0.922696	0.879084	0.143228	0.426022	0.0131779	0.108302	0.293143	0.0073802	0.924045	0.0190736	0.0145521	0.9023	0.0209819	0.961271	0.949514	0.0776302	0.0134736	0.0615415	0.0576082	0.0577169	0.01062	0.27365	0.00663501
Plant-associated	rhizo_sample3	SB2_self	0.279366	0.00697581	0.926874	0.883846	0.140181	0.426918	0.0126583	0.103942	0.291721	0.00725526	0.928377	0.0215481	0.0190371	0.919741	0.023021	0.957649	0.961484	0.0758144	0.0134034	0.0609014	0.0550834	0.0552748	0.0104317	0.274687	0.00637108
Plant-associated	rhizo_sample4	Gold standard	1	1	1	1	1	1	1	1	1	1	1	0	0	1	0	1	1	1	0	0	1	1	0	1	1
Plant-associated	rhizo_sample4	DAS_Tool_pre	0.260933	0.00817483	0.925861	0.59965	0.149296	0.402963	0.0153952	0.107297	0.27809	0.0104519	0.890251	0.0330592	0.0448093	0.870062	0.0330337	0.938305	0.782141	0.0814802	0.0138524	0.0631318	0.057174	0.0542351	0.0106204	0.256576	0.00777409
Plant-associated	rhizo_sample4	DAS_Tool_self	0.263615	0.00917964	0.854303	0.380754	0.149758	0.419735	0.0234784	0.106168	0.300172	0.0153076	0.876767	0.0364895	0.0505962	0.852428	0.0396777	0.878211	0.599679	0.0818713	0.0136919	0.061677	0.056609	0.0545113	0.0105221	0.275768	0.0119736
Plant-associated	rhizo_sample4	MB2	0.234851	0.00759309	0.721862	0.401991	0.158417	0.423929	0.0281077	0.112557	0.302935	0.0158215	0.881741	0.0433583	0.0526384	0.832484	0.0568269	0.775251	0.479921	0.0870259	0.0141889	0.0662359	0.0603591	0.0498796	0.0107933	0.291727	0.0144778
Plant-associated	rhizo_sample4	SB2_pre	0.262318	0.0072661	0.9556	0.754889	0.148108	0.403701	0.013493	0.107074	0.271618	0.00820835	0.876465	0.0298546	0.0409995	0.862354	0.0322007	0.965762	0.885209	0.0808887	0.0137926	0.0625879	0.0570809	0.0534421	0.0106222	0.255186	0.00679833
Plant-associated	rhizo_sample4	SB2_self	0.259038	0.00697933	0.951516	0.760914	0.147073	0.399535	0.0124974	0.109283	0.268544	0.00778899	0.883222	0.0263905	0.0369122	0.868172	0.0271764	0.964604	0.89605	0.0802153	0.0139168	0.0637201	0.0583114	0.054713	0.0110346	0.251945	0.00629257
Plant-associated	rhizo_sample5	Gold standard	1	1	1	1	1	1	1	1	1	1	1	0	0	1	0	1	1	1	0	0	1	1	0	1	1
Plant-associated	rhizo_sample5	DAS_Tool_pre	0.266643	0.0136007	0.839707	0.518364	0.168275	0.419121	0.0300266	0.114984	0.304749	0.0196824	0.851493	0.035472	0.0490723	0.818396	0.0403878	0.874959	0.691009	0.0933631	0.0151581	0.0666326	0.0618362	0.057383	0.0110019	0.27556	0.0153467
Plant-associated	rhizo_sample5	DAS_Tool_self	0.266061	0.013382	0.809672	0.464619	0.163577	0.419458	0.0311026	0.111647	0.305168	0.0198386	0.864894	0.0331362	0.0428222	0.839057	0.0364631	0.871849	0.674542	0.0903305	0.0149544	0.0648539	0.0598021	0.057321	0.0108143	0.276161	0.0159183
Plant-associated	rhizo_sample5	MB2	0.249679	0.0113205	0.695009	0.433295	0.173701	0.431743	0.035234	0.121051	0.307151	0.0201701	0.894543	0.0308258	0.0294571	0.834457	0.0437659	0.812886	0.561248	0.0961895	0.0156715	0.0712233	0.0652587	0.0572226	0.0115982	0.293927	0.0181879
Plant-associated	rhizo_sample5	SB2_pre	0.255837	0.0101506	0.913006	0.827849	0.158135	0.400477	0.0207726	0.104323	0.271103	0.0118143	0.901749	0.0254407	0.0297726	0.867426	0.0326902	0.943688	0.859179	0.0866669	0.0146368	0.0621283	0.0554991	0.0519522	0.0103856	0.25417	0.0105134
Plant-associated	rhizo_sample5	SB2_self	0.262375	0.0107961	0.902811	0.78362	0.146181	0.391393	0.0190358	0.0953695	0.270696	0.0117023	0.920455	0.020449	0.0225808	0.903588	0.0222967	0.96926	0.922566	0.079395	0.0140651	0.0573699	0.0503414	0.0515864	0.00995346	0.245204	0.00961714

## Sheet: Table S4
Table S4. Pangenome statistics of three genome datasets with varying quality.
Genome quality group	Species (GTDB taxonomy)	Number of all CDSs	Gene families	Genome fluidity	Coverage	Identity
Fragmented Incomplete	Acinetobacter baumannii	174042	10518	0.256	0.8	0.8
Fragmented Incomplete	Aeromonas hydrophila	207572	15730	0.24	0.8	0.8
Fragmented Incomplete	Akkermansia muciniphila	111357	7280	0.271	0.8	0.8
Fragmented Incomplete	Bacillus_A anthracis	253523	12141	0.221	0.8	0.8
Fragmented Incomplete	Bacillus_A cereus	255554	16335	0.23	0.8	0.8
Fragmented Incomplete	Bacillus subtilis	179837	7624	0.184	0.8	0.8
Fragmented Incomplete	Bacillus velezensis	171891	7522	0.188	0.8	0.8
Fragmented Incomplete	Bifidobacterium longum	95573	9096	0.347	0.8	0.8
Fragmented Incomplete	Bordetella holmesii	168504	5773	0.15	0.8	0.8
Fragmented Incomplete	Bordetella pertussis	186241	8598	0.211	0.8	0.8
Fragmented Incomplete	Brucella melitensis	145809	7359	0.2	0.8	0.8
Fragmented Incomplete	Burkholderia mallei	250162	12763	0.222	0.8	0.8
Fragmented Incomplete	Campylobacter_D coli	81636	4016	0.241	0.8	0.8
Fragmented Incomplete	Campylobacter_D jejuni	79712	3828	0.244	0.8	0.8
Fragmented Incomplete	Chlamydia trachomatis	40505	1444	0.216	0.8	0.8
Fragmented Incomplete	Citrobacter freundii	223033	16077	0.262	0.8	0.8
Fragmented Incomplete	Citrobacter portucalensis	219970	17146	0.264	0.8	0.8
Fragmented Incomplete	Clostridioides difficile	170817	7857	0.206	0.8	0.8
Fragmented Incomplete	Corynebacterium diphtheriae	104144	5863	0.25	0.8	0.8
Fragmented Incomplete	Corynebacterium pseudotuberculosis	95724	3575	0.193	0.8	0.8
Fragmented Incomplete	Elizabethkingia anophelis	167883	8674	0.224	0.8	0.8
Fragmented Incomplete	Enterobacter hormaechei_A	210025	14324	0.251	0.8	0.8
Fragmented Incomplete	Enterococcus_B faecium	117416	6614	0.246	0.8	0.8
Fragmented Incomplete	Enterococcus faecalis	125567	7676	0.248	0.8	0.8
Fragmented Incomplete	Escherichia coli	233388	11609	0.238	0.8	0.8
Fragmented Incomplete	Escherichia fergusonii	202828	11419	0.234	0.8	0.8
Fragmented Incomplete	Francisella tularensis	89594	3265	0.215	0.8	0.8
Fragmented Incomplete	Haemophilus influenzae	79807	3856	0.233	0.8	0.8
Fragmented Incomplete	Helicobacter pylori	69038	3715	0.25	0.8	0.8
Fragmented Incomplete	Helicobacter pylori_C	67827	3672	0.243	0.8	0.8
Fragmented Incomplete	Klebsiella michiganensis	269347	19768	0.252	0.8	0.8
Fragmented Incomplete	Klebsiella pneumoniae	236390	14159	0.23	0.8	0.8
Fragmented Incomplete	Klebsiella quasipneumoniae	231917	16522	0.232	0.8	0.8
Fragmented Incomplete	Klebsiella variicola	241001	16097	0.218	0.8	0.8
Fragmented Incomplete	Lacticaseibacillus paracasei	131637	7209	0.253	0.8	0.8
Fragmented Incomplete	Lactiplantibacillus plantarum	134552	6349	0.222	0.8	0.8
Fragmented Incomplete	Lactococcus lactis	113753	8208	0.288	0.8	0.8
Fragmented Incomplete	Legionella pneumophila	135057	5644	0.209	0.8	0.8
Fragmented Incomplete	Listeria monocytogenes	130352	4688	0.175	0.8	0.8
Fragmented Incomplete	Listeria monocytogenes_B	131765	4982	0.183	0.8	0.8
Fragmented Incomplete	Mannheimia haemolytica	118535	3993	0.201	0.8	0.8
Fragmented Incomplete	Mycobacterium abscessus	226402	15071	0.234	0.8	0.8
Fragmented Incomplete	Mycobacterium intracellulare	244971	15208	0.232	0.8	0.8
Fragmented Incomplete	Mycobacterium tuberculosis	185936	7511	0.176	0.8	0.8
Fragmented Incomplete	Mycoplasmoides pneumoniae	37156	1175	0.224	0.8	0.8
Fragmented Incomplete	Neisseria gonorrhoeae	102079	4334	0.224	0.8	0.8
Fragmented Incomplete	Neisseria meningitidis	95310	5210	0.259	0.8	0.8
Fragmented Incomplete	Pasteurella multocida	96266	5099	0.217	0.8	0.8
Fragmented Incomplete	Piscirickettsia salmonis	156870	4474	0.226	0.8	0.8
Fragmented Incomplete	Proteus mirabilis	163616	8407	0.224	0.8	0.8
Fragmented Incomplete	Pseudomonas aeruginosa	278171	15094	0.19	0.8	0.8
Fragmented Incomplete	Pseudomonas_E chlororaphis_F	283177	17750	0.225	0.8	0.8
Fragmented Incomplete	Ralstonia pseudosolanacearum	233772	12788	0.211	0.8	0.8
Fragmented Incomplete	Salmonella enterica	210291	11748	0.233	0.8	0.8
Fragmented Incomplete	Sarcina perfringens	133171	8882	0.258	0.8	0.8
Fragmented Incomplete	Staphylococcus aureus	118191	5117	0.209	0.8	0.8
Fragmented Incomplete	Staphylococcus epidermidis	113026	4606	0.206	0.8	0.8
Fragmented Incomplete	Streptococcus agalactiae	92617	4733	0.242	0.8	0.8
Fragmented Incomplete	Streptococcus pneumoniae	92819	3936	0.224	0.8	0.8
Fragmented Incomplete	Streptococcus pyogenes	77329	3596	0.234	0.8	0.8
Fragmented Incomplete	Streptococcus suis	91326	5222	0.257	0.8	0.8
Fragmented Incomplete	Streptococcus thermophilus	87195	4226	0.252	0.8	0.8
Fragmented Incomplete	Vibrio cholerae	160729	7513	0.185	0.8	0.8
Fragmented Incomplete	Vibrio parahaemolyticus	208427	13184	0.208	0.8	0.8
Fragmented Incomplete	Xanthomonas cissicola	203081	10842	0.226	0.8	0.8
Fragmented Incomplete	Xanthomonas oryzae	192822	9288	0.233	0.8	0.8
Fragmented Incomplete	Yersinia pestis	184536	6205	0.178	0.8	0.8
Fragmented Incomplete	Acinetobacter baumannii	174042	11054	0.261	0.5	0.9
Fragmented Incomplete	Aeromonas hydrophila	207572	16853	0.246	0.5	0.9
Fragmented Incomplete	Akkermansia muciniphila	111357	7300	0.272	0.5	0.9
Fragmented Incomplete	Bacillus_A anthracis	253523	12863	0.228	0.5	0.9
Fragmented Incomplete	Bacillus_A cereus	255554	17770	0.238	0.5	0.9
Fragmented Incomplete	Bacillus subtilis	179837	7799	0.186	0.5	0.9
Fragmented Incomplete	Bacillus velezensis	171891	7539	0.187	0.5	0.9
Fragmented Incomplete	Bifidobacterium longum	95573	9128	0.348	0.5	0.9
Fragmented Incomplete	Bordetella holmesii	168504	5642	0.148	0.5	0.9
Fragmented Incomplete	Bordetella pertussis	186241	8303	0.197	0.5	0.9
Fragmented Incomplete	Brucella melitensis	145809	7026	0.191	0.5	0.9
Fragmented Incomplete	Burkholderia mallei	250162	12761	0.219	0.5	0.9
Fragmented Incomplete	Campylobacter_D coli	81636	4192	0.241	0.5	0.9
Fragmented Incomplete	Campylobacter_D jejuni	79712	3802	0.24	0.5	0.9
Fragmented Incomplete	Chlamydia trachomatis	40505	1419	0.211	0.5	0.9
Fragmented Incomplete	Citrobacter freundii	223033	16949	0.266	0.5	0.9
Fragmented Incomplete	Citrobacter portucalensis	219970	18250	0.269	0.5	0.9
Fragmented Incomplete	Clostridioides difficile	170817	8210	0.213	0.5	0.9
Fragmented Incomplete	Corynebacterium diphtheriae	104144	5751	0.246	0.5	0.9
Fragmented Incomplete	Corynebacterium pseudotuberculosis	95724	3485	0.188	0.5	0.9
Fragmented Incomplete	Elizabethkingia anophelis	167883	9205	0.23	0.5	0.9
Fragmented Incomplete	Enterobacter hormaechei_A	210025	15081	0.256	0.5	0.9
Fragmented Incomplete	Enterococcus_B faecium	117416	6729	0.246	0.5	0.9
Fragmented Incomplete	Enterococcus faecalis	125567	7900	0.251	0.5	0.9
Fragmented Incomplete	Escherichia coli	233388	11793	0.236	0.5	0.9
Fragmented Incomplete	Escherichia fergusonii	202828	11686	0.237	0.5	0.9
Fragmented Incomplete	Francisella tularensis	89594	3048	0.187	0.5	0.9
Fragmented Incomplete	Haemophilus influenzae	79807	4006	0.235	0.5	0.9
Fragmented Incomplete	Helicobacter pylori	69038	4462	0.259	0.5	0.9
Fragmented Incomplete	Helicobacter pylori_C	67827	4232	0.243	0.5	0.9
Fragmented Incomplete	Klebsiella michiganensis	269347	21218	0.258	0.5	0.9
Fragmented Incomplete	Klebsiella pneumoniae	236390	14500	0.233	0.5	0.9
Fragmented Incomplete	Klebsiella quasipneumoniae	231917	17158	0.235	0.5	0.9
Fragmented Incomplete	Klebsiella variicola	241001	16505	0.22	0.5	0.9
Fragmented Incomplete	Lacticaseibacillus paracasei	131637	7462	0.256	0.5	0.9
Fragmented Incomplete	Lactiplantibacillus plantarum	134552	6562	0.223	0.5	0.9
Fragmented Incomplete	Lactococcus lactis	113753	8564	0.289	0.5	0.9
Fragmented Incomplete	Legionella pneumophila	135057	6021	0.22	0.5	0.9
Fragmented Incomplete	Listeria monocytogenes	130352	4807	0.179	0.5	0.9
Fragmented Incomplete	Listeria monocytogenes_B	131765	5200	0.186	0.5	0.9
Fragmented Incomplete	Mannheimia haemolytica	118535	3944	0.198	0.5	0.9
Fragmented Incomplete	Mycobacterium abscessus	226402	15343	0.234	0.5	0.9
Fragmented Incomplete	Mycobacterium intracellulare	244971	15813	0.24	0.5	0.9
Fragmented Incomplete	Mycobacterium tuberculosis	185936	7256	0.17	0.5	0.9
Fragmented Incomplete	Mycoplasmoides pneumoniae	37156	1113	0.205	0.5	0.9
Fragmented Incomplete	Neisseria gonorrhoeae	102079	4344	0.218	0.5	0.9
Fragmented Incomplete	Neisseria meningitidis	95310	5241	0.256	0.5	0.9
Fragmented Incomplete	Pasteurella multocida	96266	5262	0.22	0.5	0.9
Fragmented Incomplete	Piscirickettsia salmonis	156870	4346	0.224	0.5	0.9
Fragmented Incomplete	Proteus mirabilis	163616	8658	0.228	0.5	0.9
Fragmented Incomplete	Pseudomonas aeruginosa	278171	15519	0.192	0.5	0.9
Fragmented Incomplete	Pseudomonas_E chlororaphis_F	283177	18715	0.23	0.5	0.9
Fragmented Incomplete	Ralstonia pseudosolanacearum	233772	13116	0.212	0.5	0.9
Fragmented Incomplete	Salmonella enterica	210291	12048	0.234	0.5	0.9
Fragmented Incomplete	Sarcina perfringens	133171	9512	0.265	0.5	0.9
Fragmented Incomplete	Staphylococcus aureus	118191	5360	0.215	0.5	0.9
Fragmented Incomplete	Staphylococcus epidermidis	113026	4640	0.203	0.5	0.9
Fragmented Incomplete	Streptococcus agalactiae	92617	4882	0.24	0.5	0.9
Fragmented Incomplete	Streptococcus pneumoniae	92819	3889	0.217	0.5	0.9
Fragmented Incomplete	Streptococcus pyogenes	77329	3706	0.234	0.5	0.9
Fragmented Incomplete	Streptococcus suis	91326	5409	0.26	0.5	0.9
Fragmented Incomplete	Streptococcus thermophilus	87195	4065	0.237	0.5	0.9
Fragmented Incomplete	Vibrio cholerae	160729	7706	0.185	0.5	0.9
Fragmented Incomplete	Vibrio parahaemolyticus	208427	13728	0.21	0.5	0.9
Fragmented Incomplete	Xanthomonas cissicola	203081	10884	0.229	0.5	0.9
Fragmented Incomplete	Xanthomonas oryzae	192822	8961	0.218	0.5	0.9
Fragmented Incomplete	Yersinia pestis	184536	6058	0.17	0.5	0.9
Fragmented	Acinetobacter baumannii	193546	10582	0.165	0.8	0.8
Fragmented	Aeromonas hydrophila	228213	15364	0.143	0.8	0.8
Fragmented	Akkermansia muciniphila	120903	6779	0.163	0.8	0.8
Fragmented	Bacillus_A anthracis	281538	12148	0.129	0.8	0.8
Fragmented	Bacillus_A cereus	284136	16664	0.14	0.8	0.8
Fragmented	Bacillus subtilis	200383	7460	0.081	0.8	0.8
Fragmented	Bacillus velezensis	190221	7285	0.085	0.8	0.8
Fragmented	Bifidobacterium longum	103398	8598	0.248	0.8	0.8
Fragmented	Bordetella holmesii	185592	5397	0.037	0.8	0.8
Fragmented	Bordetella pertussis	205330	8168	0.112	0.8	0.8
Fragmented	Brucella melitensis	160010	6951	0.087	0.8	0.8
Fragmented	Burkholderia mallei	275954	12138	0.124	0.8	0.8
Fragmented	Campylobacter_D coli	91123	4027	0.14	0.8	0.8
Fragmented	Campylobacter_D jejuni	88980	3833	0.142	0.8	0.8
Fragmented	Chlamydia trachomatis	44825	1317	0.086	0.8	0.8
Fragmented	Citrobacter freundii	247689	16101	0.171	0.8	0.8
Fragmented	Citrobacter portucalensis	243900	17329	0.175	0.8	0.8
Fragmented	Clostridioides difficile	189862	7694	0.109	0.8	0.8
Fragmented	Corynebacterium diphtheriae	114615	5504	0.143	0.8	0.8
Fragmented	Corynebacterium pseudotuberculosis	106061	3319	0.077	0.8	0.8
Fragmented	Elizabethkingia anophelis	187163	8763	0.129	0.8	0.8
Fragmented	Enterobacter hormaechei_A	232345	14083	0.157	0.8	0.8
Fragmented	Enterococcus_B faecium	131165	6683	0.152	0.8	0.8
Fragmented	Enterococcus faecalis	139788	7775	0.154	0.8	0.8
Fragmented	Escherichia coli	259370	11596	0.147	0.8	0.8
Fragmented	Escherichia fergusonii	225349	11379	0.14	0.8	0.8
Fragmented	Francisella tularensis	100310	3244	0.117	0.8	0.8
Fragmented	Haemophilus influenzae	88997	3746	0.132	0.8	0.8
Fragmented	Helicobacter pylori	76653	3368	0.137	0.8	0.8
Fragmented	Helicobacter pylori_C	75270	3471	0.134	0.8	0.8
Fragmented	Klebsiella michiganensis	298360	19856	0.161	0.8	0.8
Fragmented	Klebsiella pneumoniae	261431	13710	0.133	0.8	0.8
Fragmented	Klebsiella quasipneumoniae	255813	16352	0.136	0.8	0.8
Fragmented	Klebsiella variicola	266464	15911	0.12	0.8	0.8
Fragmented	Lacticaseibacillus paracasei	146795	7199	0.16	0.8	0.8
Fragmented	Lactiplantibacillus plantarum	150226	6322	0.123	0.8	0.8
Fragmented	Lactococcus lactis	126839	8357	0.197	0.8	0.8
Fragmented	Legionella pneumophila	150454	5600	0.11	0.8	0.8
Fragmented	Listeria monocytogenes	145214	4628	0.073	0.8	0.8
Fragmented	Listeria monocytogenes_B	146735	4922	0.082	0.8	0.8
Fragmented	Mannheimia haemolytica	132582	3970	0.103	0.8	0.8
Fragmented	Mycobacterium abscessus	248976	14321	0.133	0.8	0.8
Fragmented	Mycobacterium intracellulare	269398	14546	0.133	0.8	0.8
Fragmented	Mycobacterium tuberculosis	202894	6908	0.064	0.8	0.8
Fragmented	Mycoplasmoides pneumoniae	39562	1065	0.109	0.8	0.8
Fragmented	Neisseria gonorrhoeae	111579	3994	0.11	0.8	0.8
Fragmented	Neisseria meningitidis	103972	4775	0.146	0.8	0.8
Fragmented	Pasteurella multocida	106987	5040	0.116	0.8	0.8
Fragmented	Piscirickettsia salmonis	175365	4463	0.135	0.8	0.8
Fragmented	Proteus mirabilis	182189	8493	0.13	0.8	0.8
Fragmented	Pseudomonas aeruginosa	307346	14681	0.092	0.8	0.8
Fragmented	Pseudomonas_E chlororaphis_F	312526	17254	0.129	0.8	0.8
Fragmented	Ralstonia pseudosolanacearum	256931	12201	0.111	0.8	0.8
Fragmented	Salmonella enterica	233389	11647	0.138	0.8	0.8
Fragmented	Sarcina perfringens	147965	8865	0.165	0.8	0.8
Fragmented	Staphylococcus aureus	131109	5004	0.107	0.8	0.8
Fragmented	Staphylococcus epidermidis	125919	4571	0.104	0.8	0.8
Fragmented	Streptococcus agalactiae	103408	4725	0.145	0.8	0.8
Fragmented	Streptococcus pneumoniae	103499	3857	0.125	0.8	0.8
Fragmented	Streptococcus pyogenes	86598	3570	0.133	0.8	0.8
Fragmented	Streptococcus suis	102011	5209	0.16	0.8	0.8
Fragmented	Streptococcus thermophilus	97421	4172	0.155	0.8	0.8
Fragmented	Vibrio cholerae	178965	7579	0.085	0.8	0.8
Fragmented	Vibrio parahaemolyticus	232275	13502	0.113	0.8	0.8
Fragmented	Xanthomonas cissicola	223420	10201	0.125	0.8	0.8
Fragmented	Xanthomonas oryzae	211577	8652	0.131	0.8	0.8
Fragmented	Yersinia pestis	205584	6086	0.079	0.8	0.8
Fragmented	Acinetobacter baumannii	193546	11159	0.171	0.5	0.9
Fragmented	Aeromonas hydrophila	228213	16561	0.149	0.5	0.9
Fragmented	Akkermansia muciniphila	120903	6842	0.165	0.5	0.9
Fragmented	Bacillus_A anthracis	281538	12916	0.137	0.5	0.9
Fragmented	Bacillus_A cereus	284136	18209	0.148	0.5	0.9
Fragmented	Bacillus subtilis	200383	7657	0.083	0.5	0.9
Fragmented	Bacillus velezensis	190221	7325	0.084	0.5	0.9
Fragmented	Bifidobacterium longum	103398	8719	0.249	0.5	0.9
Fragmented	Bordetella holmesii	185592	5308	0.035	0.5	0.9
Fragmented	Bordetella pertussis	205330	7915	0.098	0.5	0.9
Fragmented	Brucella melitensis	160010	6721	0.08	0.5	0.9
Fragmented	Burkholderia mallei	275954	12136	0.121	0.5	0.9
Fragmented	Campylobacter_D coli	91123	4206	0.141	0.5	0.9
Fragmented	Campylobacter_D jejuni	88980	3817	0.141	0.5	0.9
Fragmented	Chlamydia trachomatis	44825	1306	0.084	0.5	0.9
Fragmented	Citrobacter freundii	247689	17073	0.175	0.5	0.9
Fragmented	Citrobacter portucalensis	243900	18501	0.18	0.5	0.9
Fragmented	Clostridioides difficile	189862	8063	0.117	0.5	0.9
Fragmented	Corynebacterium diphtheriae	114615	5416	0.139	0.5	0.9
Fragmented	Corynebacterium pseudotuberculosis	106061	3238	0.071	0.5	0.9
Fragmented	Elizabethkingia anophelis	187163	9331	0.137	0.5	0.9
Fragmented	Enterobacter hormaechei_A	232345	14894	0.162	0.5	0.9
Fragmented	Enterococcus_B faecium	131165	6828	0.152	0.5	0.9
Fragmented	Enterococcus faecalis	139788	8039	0.157	0.5	0.9
Fragmented	Escherichia coli	259370	11806	0.146	0.5	0.9
Fragmented	Escherichia fergusonii	225349	11675	0.142	0.5	0.9
Fragmented	Francisella tularensis	100310	3012	0.083	0.5	0.9
Fragmented	Haemophilus influenzae	88997	3925	0.136	0.5	0.9
Fragmented	Helicobacter pylori	76653	4222	0.15	0.5	0.9
Fragmented	Helicobacter pylori_C	75270	4115	0.135	0.5	0.9
Fragmented	Klebsiella michiganensis	298360	21456	0.167	0.5	0.9
Fragmented	Klebsiella pneumoniae	261431	14108	0.136	0.5	0.9
Fragmented	Klebsiella quasipneumoniae	255813	17033	0.139	0.5	0.9
Fragmented	Klebsiella variicola	266464	16420	0.121	0.5	0.9
Fragmented	Lacticaseibacillus paracasei	146795	7461	0.163	0.5	0.9
Fragmented	Lactiplantibacillus plantarum	150226	6545	0.126	0.5	0.9
Fragmented	Lactococcus lactis	126839	8740	0.198	0.5	0.9
Fragmented	Legionella pneumophila	150454	5987	0.122	0.5	0.9
Fragmented	Listeria monocytogenes	145214	4755	0.077	0.5	0.9
Fragmented	Listeria monocytogenes_B	146735	5159	0.086	0.5	0.9
Fragmented	Mannheimia haemolytica	132582	3930	0.1	0.5	0.9
Fragmented	Mycobacterium abscessus	248976	14686	0.133	0.5	0.9
Fragmented	Mycobacterium intracellulare	269398	15205	0.142	0.5	0.9
Fragmented	Mycobacterium tuberculosis	202894	6677	0.057	0.5	0.9
Fragmented	Mycoplasmoides pneumoniae	39562	1036	0.099	0.5	0.9
Fragmented	Neisseria gonorrhoeae	111579	4038	0.103	0.5	0.9
Fragmented	Neisseria meningitidis	103972	4848	0.143	0.5	0.9
Fragmented	Pasteurella multocida	106987	5192	0.12	0.5	0.9
Fragmented	Piscirickettsia salmonis	175365	4332	0.133	0.5	0.9
Fragmented	Proteus mirabilis	182189	8769	0.134	0.5	0.9
Fragmented	Pseudomonas aeruginosa	307346	15158	0.094	0.5	0.9
Fragmented	Pseudomonas_E chlororaphis_F	312526	18249	0.135	0.5	0.9
Fragmented	Ralstonia pseudosolanacearum	256931	12579	0.113	0.5	0.9
Fragmented	Salmonella enterica	233389	11972	0.14	0.5	0.9
Fragmented	Sarcina perfringens	147965	9560	0.172	0.5	0.9
Fragmented	Staphylococcus aureus	131109	5267	0.115	0.5	0.9
Fragmented	Staphylococcus epidermidis	125919	4634	0.101	0.5	0.9
Fragmented	Streptococcus agalactiae	103408	4884	0.144	0.5	0.9
Fragmented	Streptococcus pneumoniae	103499	3799	0.116	0.5	0.9
Fragmented	Streptococcus pyogenes	86598	3701	0.134	0.5	0.9
Fragmented	Streptococcus suis	102011	5399	0.163	0.5	0.9
Fragmented	Streptococcus thermophilus	97421	4040	0.138	0.5	0.9
Fragmented	Vibrio cholerae	178965	7784	0.086	0.5	0.9
Fragmented	Vibrio parahaemolyticus	232275	14103	0.116	0.5	0.9
Fragmented	Xanthomonas cissicola	223420	10262	0.128	0.5	0.9
Fragmented	Xanthomonas oryzae	211577	8379	0.117	0.5	0.9
Fragmented	Yersinia pestis	205584	5949	0.071	0.5	0.9
Complete	Acinetobacter baumannii	192301	9622	0.147	0.8	0.8
Complete	Aeromonas hydrophila	221816	11575	0.11	0.8	0.8
Complete	Akkermansia muciniphila	116832	4368	0.112	0.8	0.8
Complete	Bacillus_A anthracis	278681	10919	0.111	0.8	0.8
Complete	Bacillus_A cereus	282459	15065	0.122	0.8	0.8
Complete	Bacillus subtilis	201519	6858	0.062	0.8	0.8
Complete	Bacillus velezensis	190258	6168	0.057	0.8	0.8
Complete	Bifidobacterium longum	98544	6090	0.193	0.8	0.8
Complete	Bordetella holmesii	184145	3425	0.002	0.8	0.8
Complete	Bordetella pertussis	202490	6166	0.088	0.8	0.8
Complete	Brucella melitensis	156372	4612	0.046	0.8	0.8
Complete	Burkholderia mallei	271788	9484	0.104	0.8	0.8
Complete	Campylobacter_D coli	91227	3526	0.108	0.8	0.8
Complete	Campylobacter_D jejuni	88798	3263	0.108	0.8	0.8
Complete	Chlamydia trachomatis	44854	970	0.017	0.8	0.8
Complete	Citrobacter freundii	247403	14827	0.158	0.8	0.8
Complete	Citrobacter portucalensis	243908	15986	0.161	0.8	0.8
Complete	Clostridioides difficile	185555	6381	0.085	0.8	0.8
Complete	Corynebacterium diphtheriae	115285	4248	0.106	0.8	0.8
Complete	Corynebacterium pseudotuberculosis	106480	2477	0.038	0.8	0.8
Complete	Elizabethkingia anophelis	187972	8300	0.114	0.8	0.8
Complete	Enterobacter hormaechei_A	229311	11882	0.136	0.8	0.8
Complete	Enterococcus_B faecium	129076	5905	0.127	0.8	0.8
Complete	Enterococcus faecalis	137741	6798	0.13	0.8	0.8
Complete	Escherichia coli	258898	10466	0.133	0.8	0.8
Complete	Escherichia fergusonii	225458	10350	0.125	0.8	0.8
Complete	Francisella tularensis	101192	2892	0.087	0.8	0.8
Complete	Haemophilus influenzae	88433	3171	0.1	0.8	0.8
Complete	Helicobacter pylori	77333	2600	0.089	0.8	0.8
Complete	Helicobacter pylori_C	76019	2692	0.083	0.8	0.8
Complete	Klebsiella michiganensis	294326	17121	0.142	0.8	0.8
Complete	Klebsiella pneumoniae	255613	10791	0.109	0.8	0.8
Complete	Klebsiella quasipneumoniae	249432	12656	0.107	0.8	0.8
Complete	Klebsiella variicola	260532	12579	0.093	0.8	0.8
Complete	Lacticaseibacillus paracasei	147781	6622	0.14	0.8	0.8
Complete	Lactiplantibacillus plantarum	150945	5752	0.101	0.8	0.8
Complete	Lactococcus lactis	125986	7537	0.172	0.8	0.8
Complete	Legionella pneumophila	150808	5007	0.089	0.8	0.8
Complete	Listeria monocytogenes	144919	4037	0.05	0.8	0.8
Complete	Listeria monocytogenes_B	146371	4330	0.059	0.8	0.8
Complete	Mannheimia haemolytica	133172	3585	0.081	0.8	0.8
Complete	Mycobacterium abscessus	246536	11385	0.103	0.8	0.8
Complete	Mycobacterium intracellulare	265567	11472	0.109	0.8	0.8
Complete	Mycobacterium tuberculosis	203263	4648	0.02	0.8	0.8
Complete	Mycoplasmoides pneumoniae	69842	1391	0.02	0.8	0.8
Complete	Neisseria gonorrhoeae	111243	2602	0.049	0.8	0.8
Complete	Neisseria meningitidis	102305	3126	0.084	0.8	0.8
Complete	Pasteurella multocida	106912	4420	0.09	0.8	0.8
Complete	Piscirickettsia salmonis	177704	4100	0.117	0.8	0.8
Complete	Proteus mirabilis	180145	7526	0.111	0.8	0.8
Complete	Pseudomonas aeruginosa	302303	11722	0.071	0.8	0.8
Complete	Pseudomonas_E chlororaphis_F	306693	13541	0.107	0.8	0.8
Complete	Ralstonia pseudosolanacearum	251864	9576	0.086	0.8	0.8
Complete	Salmonella enterica	233449	10548	0.124	0.8	0.8
Complete	Sarcina perfringens	146599	7699	0.14	0.8	0.8
Complete	Staphylococcus aureus	128813	4086	0.078	0.8	0.8
Complete	Staphylococcus epidermidis	123947	3857	0.079	0.8	0.8
Complete	Streptococcus agalactiae	103444	4223	0.118	0.8	0.8
Complete	Streptococcus pneumoniae	102093	3301	0.094	0.8	0.8
Complete	Streptococcus pyogenes	86339	3115	0.101	0.8	0.8
Complete	Streptococcus suis	101983	4550	0.128	0.8	0.8
Complete	Streptococcus thermophilus	96834	3574	0.119	0.8	0.8
Complete	Vibrio cholerae	179219	7069	0.07	0.8	0.8
Complete	Vibrio parahaemolyticus	233384	12911	0.101	0.8	0.8
Complete	Xanthomonas cissicola	223017	7999	0.104	0.8	0.8
Complete	Xanthomonas oryzae	215665	6898	0.109	0.8	0.8
Complete	Yersinia pestis	207202	5644	0.066	0.8	0.8
Complete	Acinetobacter baumannii	192301	10256	0.154	0.5	0.9
Complete	Aeromonas hydrophila	221816	12655	0.117	0.5	0.9
Complete	Akkermansia muciniphila	116832	4463	0.114	0.5	0.9
Complete	Bacillus_A anthracis	278681	11687	0.121	0.5	0.9
Complete	Bacillus_A cereus	282459	16682	0.132	0.5	0.9
Complete	Bacillus subtilis	201519	7087	0.066	0.5	0.9
Complete	Bacillus velezensis	190258	6248	0.058	0.5	0.9
Complete	Bifidobacterium longum	98544	6341	0.197	0.5	0.9
Complete	Bordetella holmesii	184145	3409	0.001	0.5	0.9
Complete	Bordetella pertussis	202490	6003	0.075	0.5	0.9
Complete	Brucella melitensis	156372	4486	0.039	0.5	0.9
Complete	Burkholderia mallei	271788	9566	0.102	0.5	0.9
Complete	Campylobacter_D coli	91227	3748	0.113	0.5	0.9
Complete	Campylobacter_D jejuni	88798	3300	0.109	0.5	0.9
Complete	Chlamydia trachomatis	44854	967	0.015	0.5	0.9
Complete	Citrobacter freundii	247403	15808	0.162	0.5	0.9
Complete	Citrobacter portucalensis	243908	17185	0.166	0.5	0.9
Complete	Clostridioides difficile	185555	6761	0.093	0.5	0.9
Complete	Corynebacterium diphtheriae	115285	4225	0.102	0.5	0.9
Complete	Corynebacterium pseudotuberculosis	106480	2437	0.035	0.5	0.9
Complete	Elizabethkingia anophelis	187972	8885	0.122	0.5	0.9
Complete	Enterobacter hormaechei_A	229311	12638	0.142	0.5	0.9
Complete	Enterococcus_B faecium	129076	6056	0.127	0.5	0.9
Complete	Enterococcus faecalis	137741	7094	0.134	0.5	0.9
Complete	Escherichia coli	258898	10697	0.132	0.5	0.9
Complete	Escherichia fergusonii	225458	10635	0.128	0.5	0.9
Complete	Francisella tularensis	101192	2703	0.059	0.5	0.9
Complete	Haemophilus influenzae	88433	3378	0.106	0.5	0.9
Complete	Helicobacter pylori	77333	3454	0.109	0.5	0.9
Complete	Helicobacter pylori_C	76019	3319	0.088	0.5	0.9
Complete	Klebsiella michiganensis	294326	18692	0.148	0.5	0.9
Complete	Klebsiella pneumoniae	255613	11224	0.111	0.5	0.9
Complete	Klebsiella quasipneumoniae	249432	13345	0.111	0.5	0.9
Complete	Klebsiella variicola	260532	13145	0.095	0.5	0.9
Complete	Lacticaseibacillus paracasei	147781	6922	0.145	0.5	0.9
Complete	Lactiplantibacillus plantarum	150945	6017	0.104	0.5	0.9
Complete	Lactococcus lactis	125986	7976	0.174	0.5	0.9
Complete	Legionella pneumophila	150808	5394	0.104	0.5	0.9
Complete	Listeria monocytogenes	144919	4178	0.054	0.5	0.9
Complete	Listeria monocytogenes_B	146371	4591	0.065	0.5	0.9
Complete	Mannheimia haemolytica	133172	3567	0.08	0.5	0.9
Complete	Mycobacterium abscessus	246536	11820	0.106	0.5	0.9
Complete	Mycobacterium intracellulare	265567	12208	0.119	0.5	0.9
Complete	Mycobacterium tuberculosis	203263	4538	0.017	0.5	0.9
Complete	Mycoplasmoides pneumoniae	69842	1385	0.015	0.5	0.9
Complete	Neisseria gonorrhoeae	111243	2743	0.046	0.5	0.9
Complete	Neisseria meningitidis	102305	3206	0.085	0.5	0.9
Complete	Pasteurella multocida	106912	4612	0.095	0.5	0.9
Complete	Piscirickettsia salmonis	177704	3940	0.114	0.5	0.9
Complete	Proteus mirabilis	180145	7829	0.115	0.5	0.9
Complete	Pseudomonas aeruginosa	302303	12260	0.073	0.5	0.9
Complete	Pseudomonas_E chlororaphis_F	306693	14469	0.114	0.5	0.9
Complete	Ralstonia pseudosolanacearum	251864	9981	0.089	0.5	0.9
Complete	Salmonella enterica	233449	10877	0.126	0.5	0.9
Complete	Sarcina perfringens	146599	8430	0.149	0.5	0.9
Complete	Staphylococcus aureus	128813	4394	0.088	0.5	0.9
Complete	Staphylococcus epidermidis	123947	3959	0.077	0.5	0.9
Complete	Streptococcus agalactiae	103444	4404	0.117	0.5	0.9
Complete	Streptococcus pneumoniae	102093	3290	0.086	0.5	0.9
Complete	Streptococcus pyogenes	86339	3281	0.103	0.5	0.9
Complete	Streptococcus suis	101983	4779	0.135	0.5	0.9
Complete	Streptococcus thermophilus	96834	3468	0.103	0.5	0.9
Complete	Vibrio cholerae	179219	7277	0.071	0.5	0.9
Complete	Vibrio parahaemolyticus	233384	13495	0.104	0.5	0.9
Complete	Xanthomonas cissicola	223017	8145	0.108	0.5	0.9
Complete	Xanthomonas oryzae	215665	6658	0.094	0.5	0.9
Complete	Yersinia pestis	207202	5517	0.058	0.5	0.9

## Sheet: Table S5
Table S5. Functional annotation accuracy statistics of 67 species pangenome.
Species Name	Raw Manhattan distance	Species CDS Count in Complete pangenome with 80% identity and 80% coverage	Normalized Manhattan distance	Gene family threshold	Genome quality group	KO F1-Score	Genome Fluidity of id80 cov80 Complete
Acinetobacter baumannii	1833	192301	0.00953193	id 80 cov 80	Complete	0.958804	0.147
Acinetobacter baumannii	2810	192301	0.0146125	id 80 cov 80	Fragmented	0.95532	0.147
Acinetobacter baumannii	13452	192301	0.0699528	id 80 cov 80	Fragmented Incomplete	0.908125	0.147
Acinetobacter baumannii	2890	192301	0.0150285	id 90 cov 50	Complete	0.955599	0.147
Acinetobacter baumannii	3695	192301	0.0192147	id 90 cov 50	Fragmented	0.952894	0.147
Acinetobacter baumannii	14168	192301	0.0736762	id 90 cov 50	Fragmented Incomplete	0.905706	0.147
Aeromonas hydrophila	1984	221816	0.00894435	id 80 cov 80	Complete	0.965425	0.11
Aeromonas hydrophila	3741	221816	0.0168653	id 80 cov 80	Fragmented	0.961199	0.11
Aeromonas hydrophila	17671	221816	0.0796651	id 80 cov 80	Fragmented Incomplete	0.916446	0.11
Aeromonas hydrophila	3730	221816	0.0168157	id 90 cov 50	Complete	0.960939	0.11
Aeromonas hydrophila	5179	221816	0.0233482	id 90 cov 50	Fragmented	0.957422	0.11
Aeromonas hydrophila	18815	221816	0.0848226	id 90 cov 50	Fragmented Incomplete	0.912698	0.11
Akkermansia muciniphila	940	116832	0.00804574	id 80 cov 80	Complete	0.98453	0.112
Akkermansia muciniphila	1698	116832	0.0145337	id 80 cov 80	Fragmented	0.97826	0.112
Akkermansia muciniphila	6973	116832	0.059684	id 80 cov 80	Fragmented Incomplete	0.929407	0.112
Akkermansia muciniphila	1214	116832	0.010391	id 90 cov 50	Complete	0.983134	0.112
Akkermansia muciniphila	2017	116832	0.0172641	id 90 cov 50	Fragmented	0.976766	0.112
Akkermansia muciniphila	7176	116832	0.0614215	id 90 cov 50	Fragmented Incomplete	0.928295	0.112
Bacillus_A anthracis	4392	278681	0.01576	id 80 cov 80	Complete	0.976163	0.111
Bacillus_A anthracis	5936	278681	0.0213003	id 80 cov 80	Fragmented	0.97321	0.111
Bacillus_A anthracis	18191	278681	0.0652754	id 80 cov 80	Fragmented Incomplete	0.932556	0.111
Bacillus_A anthracis	4767	278681	0.0171056	id 90 cov 50	Complete	0.975808	0.111
Bacillus_A anthracis	6147	278681	0.0220575	id 90 cov 50	Fragmented	0.972797	0.111
Bacillus_A anthracis	18516	278681	0.0664416	id 90 cov 50	Fragmented Incomplete	0.932061	0.111
Bacillus_A cereus	2722	282459	0.0096368	id 80 cov 80	Complete	0.975694	0.122
Bacillus_A cereus	4066	282459	0.014395	id 80 cov 80	Fragmented	0.971889	0.122
Bacillus_A cereus	17520	282459	0.0620267	id 80 cov 80	Fragmented Incomplete	0.931122	0.122
Bacillus_A cereus	2870	282459	0.0101608	id 90 cov 50	Complete	0.974549	0.122
Bacillus_A cereus	4456	282459	0.0157757	id 90 cov 50	Fragmented	0.970635	0.122
Bacillus_A cereus	17902	282459	0.0633791	id 90 cov 50	Fragmented Incomplete	0.929586	0.122
Bacillus subtilis	1474	201519	0.00731445	id 80 cov 80	Complete	0.986355	0.062
Bacillus subtilis	3278	201519	0.0162665	id 80 cov 80	Fragmented	0.980093	0.062
Bacillus subtilis	16089	201519	0.0798386	id 80 cov 80	Fragmented Incomplete	0.931443	0.062
Bacillus subtilis	2219	201519	0.0110114	id 90 cov 50	Complete	0.983859	0.062
Bacillus subtilis	4184	201519	0.0207623	id 90 cov 50	Fragmented	0.976693	0.062
Bacillus subtilis	16710	201519	0.0829202	id 90 cov 50	Fragmented Incomplete	0.928374	0.062
Bacillus velezensis	1026	190258	0.00539268	id 80 cov 80	Complete	0.989964	0.057
Bacillus velezensis	2945	190258	0.015479	id 80 cov 80	Fragmented	0.983064	0.057
Bacillus velezensis	14932	190258	0.0784829	id 80 cov 80	Fragmented Incomplete	0.934097	0.057
Bacillus velezensis	1545	190258	0.00812055	id 90 cov 50	Complete	0.988638	0.057
Bacillus velezensis	3510	190258	0.0184486	id 90 cov 50	Fragmented	0.981538	0.057
Bacillus velezensis	15293	190258	0.0803803	id 90 cov 50	Fragmented Incomplete	0.932578	0.057
Bifidobacterium longum	997	98544	0.0101173	id 80 cov 80	Complete	0.960306	0.193
Bifidobacterium longum	1801	98544	0.0182761	id 80 cov 80	Fragmented	0.953574	0.193
Bifidobacterium longum	7192	98544	0.0729826	id 80 cov 80	Fragmented Incomplete	0.905318	0.193
Bifidobacterium longum	1391	98544	0.0141155	id 90 cov 50	Complete	0.958688	0.193
Bifidobacterium longum	2273	98544	0.0230658	id 90 cov 50	Fragmented	0.951484	0.193
Bifidobacterium longum	7627	98544	0.0773969	id 90 cov 50	Fragmented Incomplete	0.902013	0.193
Bordetella holmesii	352	184145	0.00191154	id 80 cov 80	Complete	0.998844	0.002
Bordetella holmesii	2706	184145	0.0146949	id 80 cov 80	Fragmented	0.993371	0.002
Bordetella holmesii	14949	184145	0.0811806	id 80 cov 80	Fragmented Incomplete	0.946383	0.002
Bordetella holmesii	789	184145	0.00428467	id 90 cov 50	Complete	0.998765	0.002
Bordetella holmesii	2728	184145	0.0148144	id 90 cov 50	Fragmented	0.993303	0.002
Bordetella holmesii	14948	184145	0.0811752	id 90 cov 50	Fragmented Incomplete	0.946404	0.002
Bordetella pertussis	2972	202490	0.0146773	id 80 cov 80	Complete	0.97193	0.088
Bordetella pertussis	3695	202490	0.0182478	id 80 cov 80	Fragmented	0.968557	0.088
Bordetella pertussis	16096	202490	0.0794903	id 80 cov 80	Fragmented Incomplete	0.924387	0.088
Bordetella pertussis	6560	202490	0.0323967	id 90 cov 50	Complete	0.966825	0.088
Bordetella pertussis	7123	202490	0.035177	id 90 cov 50	Fragmented	0.963424	0.088
Bordetella pertussis	18570	202490	0.0917082	id 90 cov 50	Fragmented Incomplete	0.920049	0.088
Brucella melitensis	4319	156372	0.02762	id 80 cov 80	Complete	0.982227	0.046
Brucella melitensis	5268	156372	0.0336889	id 80 cov 80	Fragmented	0.976791	0.046
Brucella melitensis	14652	156372	0.0936996	id 80 cov 80	Fragmented Incomplete	0.92784	0.046
Brucella melitensis	6275	156372	0.0401287	id 90 cov 50	Complete	0.976154	0.046
Brucella melitensis	7376	156372	0.0471696	id 90 cov 50	Fragmented	0.970068	0.046
Brucella melitensis	16267	156372	0.104028	id 90 cov 50	Fragmented Incomplete	0.922484	0.046
Burkholderia mallei	2911	271788	0.0107106	id 80 cov 80	Complete	0.970416	0.104
Burkholderia mallei	4068	271788	0.0149675	id 80 cov 80	Fragmented	0.968245	0.104
Burkholderia mallei	19205	271788	0.0706617	id 80 cov 80	Fragmented Incomplete	0.926969	0.104
Burkholderia mallei	3793	271788	0.0139557	id 90 cov 50	Complete	0.970154	0.104
Burkholderia mallei	5247	271788	0.0193055	id 90 cov 50	Fragmented	0.967168	0.104
Burkholderia mallei	19894	271788	0.0731968	id 90 cov 50	Fragmented Incomplete	0.926488	0.104
Campylobacter_D coli	862	91227	0.00944896	id 80 cov 80	Complete	0.973054	0.108
Campylobacter_D coli	2025	91227	0.0221974	id 80 cov 80	Fragmented	0.962867	0.108
Campylobacter_D coli	7417	91227	0.0813027	id 80 cov 80	Fragmented Incomplete	0.90937	0.108
Campylobacter_D coli	1114	91227	0.0122113	id 90 cov 50	Complete	0.971977	0.108
Campylobacter_D coli	2228	91227	0.0244226	id 90 cov 50	Fragmented	0.961618	0.108
Campylobacter_D coli	7616	91227	0.0834841	id 90 cov 50	Fragmented Incomplete	0.907668	0.108
Campylobacter_D jejuni	1488	88798	0.0167571	id 80 cov 80	Complete	0.969048	0.108
Campylobacter_D jejuni	2697	88798	0.0303723	id 80 cov 80	Fragmented	0.959056	0.108
Campylobacter_D jejuni	7724	88798	0.0869839	id 80 cov 80	Fragmented Incomplete	0.90561	0.108
Campylobacter_D jejuni	1844	88798	0.0207662	id 90 cov 50	Complete	0.967445	0.108
Campylobacter_D jejuni	2883	88798	0.0324669	id 90 cov 50	Fragmented	0.957483	0.108
Campylobacter_D jejuni	8004	88798	0.0901372	id 90 cov 50	Fragmented Incomplete	0.90363	0.108
Chlamydia trachomatis	243	44854	0.00541758	id 80 cov 80	Complete	0.994092	0.017
Chlamydia trachomatis	1158	44854	0.0258171	id 80 cov 80	Fragmented	0.974421	0.017
Chlamydia trachomatis	3995	44854	0.0890667	id 80 cov 80	Fragmented Incomplete	0.90962	0.017
Chlamydia trachomatis	238	44854	0.0053061	id 90 cov 50	Complete	0.994092	0.017
Chlamydia trachomatis	1158	44854	0.0258171	id 90 cov 50	Fragmented	0.974421	0.017
Chlamydia trachomatis	4110	44854	0.0916306	id 90 cov 50	Fragmented Incomplete	0.907471	0.017
Citrobacter freundii	2105	247403	0.00850839	id 80 cov 80	Complete	0.968738	0.158
Citrobacter freundii	3850	247403	0.0155617	id 80 cov 80	Fragmented	0.965598	0.158
Citrobacter freundii	21069	247403	0.0851606	id 80 cov 80	Fragmented Incomplete	0.919273	0.158
Citrobacter freundii	3278	247403	0.0132496	id 90 cov 50	Complete	0.966899	0.158
Citrobacter freundii	5073	247403	0.020505	id 90 cov 50	Fragmented	0.963579	0.158
Citrobacter freundii	22027	247403	0.0890329	id 90 cov 50	Fragmented Incomplete	0.917493	0.158
Citrobacter portucalensis	1648	243908	0.00675665	id 80 cov 80	Complete	0.969357	0.161
Citrobacter portucalensis	3363	243908	0.013788	id 80 cov 80	Fragmented	0.965661	0.161
Citrobacter portucalensis	20626	243908	0.0845647	id 80 cov 80	Fragmented Incomplete	0.919752	0.161
Citrobacter portucalensis	2591	243908	0.0106229	id 90 cov 50	Complete	0.967697	0.161
Citrobacter portucalensis	4203	243908	0.0172319	id 90 cov 50	Fragmented	0.964008	0.161
Citrobacter portucalensis	21552	243908	0.0883612	id 90 cov 50	Fragmented Incomplete	0.917912	0.161
Clostridioides difficile	1786	185555	0.00962518	id 80 cov 80	Complete	0.98203	0.085
Clostridioides difficile	2856	185555	0.0153917	id 80 cov 80	Fragmented	0.978762	0.085
Clostridioides difficile	12615	185555	0.0679852	id 80 cov 80	Fragmented Incomplete	0.935608	0.085
Clostridioides difficile	2030	185555	0.0109402	id 90 cov 50	Complete	0.981053	0.085
Clostridioides difficile	2986	185555	0.0160923	id 90 cov 50	Fragmented	0.978201	0.085
Clostridioides difficile	12820	185555	0.06909	id 90 cov 50	Fragmented Incomplete	0.934594	0.085
Corynebacterium diphtheriae	1872	115285	0.016238	id 80 cov 80	Complete	0.98008	0.106
Corynebacterium diphtheriae	3017	115285	0.0261699	id 80 cov 80	Fragmented	0.971258	0.106
Corynebacterium diphtheriae	9322	115285	0.0808605	id 80 cov 80	Fragmented Incomplete	0.91992	0.106
Corynebacterium diphtheriae	2453	115285	0.0212777	id 90 cov 50	Complete	0.976671	0.106
Corynebacterium diphtheriae	3744	115285	0.032476	id 90 cov 50	Fragmented	0.966995	0.106
Corynebacterium diphtheriae	10166	115285	0.0881815	id 90 cov 50	Fragmented Incomplete	0.914654	0.106
Corynebacterium pseudotuberculosis	1410	106480	0.0132419	id 80 cov 80	Complete	0.986654	0.038
Corynebacterium pseudotuberculosis	2585	106480	0.0242769	id 80 cov 80	Fragmented	0.977091	0.038
Corynebacterium pseudotuberculosis	9067	106480	0.0851521	id 80 cov 80	Fragmented Incomplete	0.923281	0.038
Corynebacterium pseudotuberculosis	1871	106480	0.0175714	id 90 cov 50	Complete	0.984809	0.038
Corynebacterium pseudotuberculosis	3110	106480	0.0292074	id 90 cov 50	Fragmented	0.974752	0.038
Corynebacterium pseudotuberculosis	9497	106480	0.0891905	id 90 cov 50	Fragmented Incomplete	0.920923	0.038
Elizabethkingia anophelis	943	187972	0.0050167	id 80 cov 80	Complete	0.980563	0.114
Elizabethkingia anophelis	1775	187972	0.0094429	id 80 cov 80	Fragmented	0.975703	0.114
Elizabethkingia anophelis	9494	187972	0.0505075	id 80 cov 80	Fragmented Incomplete	0.930443	0.114
Elizabethkingia anophelis	1010	187972	0.00537314	id 90 cov 50	Complete	0.980628	0.114
Elizabethkingia anophelis	1811	187972	0.00963441	id 90 cov 50	Fragmented	0.975761	0.114
Elizabethkingia anophelis	9478	187972	0.0504224	id 90 cov 50	Fragmented Incomplete	0.930607	0.114
Enterobacter hormaechei_A	1856	229311	0.00809381	id 80 cov 80	Complete	0.972599	0.136
Enterobacter hormaechei_A	3690	229311	0.0160917	id 80 cov 80	Fragmented	0.968837	0.136
Enterobacter hormaechei_A	19918	229311	0.0868602	id 80 cov 80	Fragmented Incomplete	0.922061	0.136
Enterobacter hormaechei_A	2036	229311	0.00887877	id 90 cov 50	Complete	0.972338	0.136
Enterobacter hormaechei_A	3983	229311	0.0173694	id 90 cov 50	Fragmented	0.968243	0.136
Enterobacter hormaechei_A	20072	229311	0.0875318	id 90 cov 50	Fragmented Incomplete	0.921937	0.136
Enterococcus_B faecium	1665	129076	0.0128994	id 80 cov 80	Complete	0.965104	0.127
Enterococcus_B faecium	2975	129076	0.0230484	id 80 cov 80	Fragmented	0.958851	0.127
Enterococcus_B faecium	10404	129076	0.0806037	id 80 cov 80	Fragmented Incomplete	0.911846	0.127
Enterococcus_B faecium	2080	129076	0.0161145	id 90 cov 50	Complete	0.963359	0.127
Enterococcus_B faecium	3189	129076	0.0247064	id 90 cov 50	Fragmented	0.957222	0.127
Enterococcus_B faecium	10952	129076	0.0848492	id 90 cov 50	Fragmented Incomplete	0.908282	0.127
Enterococcus faecalis	1019	137741	0.00739794	id 80 cov 80	Complete	0.968886	0.13
Enterococcus faecalis	2099	137741	0.0152387	id 80 cov 80	Fragmented	0.963645	0.13
Enterococcus faecalis	9881	137741	0.0717361	id 80 cov 80	Fragmented Incomplete	0.917556	0.13
Enterococcus faecalis	1193	137741	0.00866118	id 90 cov 50	Complete	0.968134	0.13
Enterococcus faecalis	2283	137741	0.0165746	id 90 cov 50	Fragmented	0.96247	0.13
Enterococcus faecalis	10130	137741	0.0735438	id 90 cov 50	Fragmented Incomplete	0.915916	0.13
Escherichia coli	3348	258898	0.0129317	id 80 cov 80	Complete	0.964962	0.133
Escherichia coli	6070	258898	0.0234455	id 80 cov 80	Fragmented	0.962001	0.133
Escherichia coli	23192	258898	0.0895797	id 80 cov 80	Fragmented Incomplete	0.914574	0.133
Escherichia coli	4990	258898	0.019274	id 90 cov 50	Complete	0.963547	0.133
Escherichia coli	7999	258898	0.0308963	id 90 cov 50	Fragmented	0.960222	0.133
Escherichia coli	24706	258898	0.0954275	id 90 cov 50	Fragmented Incomplete	0.912674	0.133
Escherichia fergusonii	2282	225458	0.0101216	id 80 cov 80	Complete	0.972654	0.125
Escherichia fergusonii	3605	225458	0.0159897	id 80 cov 80	Fragmented	0.969259	0.125
Escherichia fergusonii	20037	225458	0.0888724	id 80 cov 80	Fragmented Incomplete	0.920784	0.125
Escherichia fergusonii	2714	225458	0.0120377	id 90 cov 50	Complete	0.971411	0.125
Escherichia fergusonii	4350	225458	0.0192941	id 90 cov 50	Fragmented	0.967677	0.125
Escherichia fergusonii	20602	225458	0.0913784	id 90 cov 50	Fragmented Incomplete	0.918958	0.125
Francisella tularensis	4984	101192	0.0492529	id 80 cov 80	Complete	0.972461	0.087
Francisella tularensis	5749	101192	0.0568128	id 80 cov 80	Fragmented	0.963678	0.087
Francisella tularensis	10647	101192	0.105216	id 80 cov 80	Fragmented Incomplete	0.911749	0.087
Francisella tularensis	6527	101192	0.0645011	id 90 cov 50	Complete	0.966244	0.087
Francisella tularensis	7180	101192	0.0709542	id 90 cov 50	Fragmented	0.957934	0.087
Francisella tularensis	11622	101192	0.114851	id 90 cov 50	Fragmented Incomplete	0.907808	0.087
Haemophilus influenzae	1009	88433	0.0114098	id 80 cov 80	Complete	0.97988	0.1
Haemophilus influenzae	2348	88433	0.0265512	id 80 cov 80	Fragmented	0.971274	0.1
Haemophilus influenzae	9405	88433	0.106352	id 80 cov 80	Fragmented Incomplete	0.916725	0.1
Haemophilus influenzae	1248	88433	0.0141124	id 90 cov 50	Complete	0.977779	0.1
Haemophilus influenzae	2615	88433	0.0295704	id 90 cov 50	Fragmented	0.969646	0.1
Haemophilus influenzae	9711	88433	0.109812	id 90 cov 50	Fragmented Incomplete	0.914097	0.1
Helicobacter pylori_C	1255	76019	0.016509	id 80 cov 80	Complete	0.987926	0.083
Helicobacter pylori_C	2263	76019	0.0297689	id 80 cov 80	Fragmented	0.975509	0.083
Helicobacter pylori_C	6848	76019	0.0900827	id 80 cov 80	Fragmented Incomplete	0.919277	0.083
Helicobacter pylori_C	1410	76019	0.018548	id 90 cov 50	Complete	0.986803	0.083
Helicobacter pylori_C	3065	76019	0.0403189	id 90 cov 50	Fragmented	0.968689	0.083
Helicobacter pylori_C	7150	76019	0.0940554	id 90 cov 50	Fragmented Incomplete	0.917065	0.083
Helicobacter pylori	1389	77333	0.0179613	id 80 cov 80	Complete	0.985898	0.089
Helicobacter pylori	2514	77333	0.0325088	id 80 cov 80	Fragmented	0.973907	0.089
Helicobacter pylori	7211	77333	0.0932461	id 80 cov 80	Fragmented Incomplete	0.914535	0.089
Helicobacter pylori	1567	77333	0.020263	id 90 cov 50	Complete	0.985308	0.089
Helicobacter pylori	2970	77333	0.0384053	id 90 cov 50	Fragmented	0.970849	0.089
Helicobacter pylori	7666	77333	0.0991297	id 90 cov 50	Fragmented Incomplete	0.909897	0.089
Klebsiella michiganensis	2322	294326	0.00788921	id 80 cov 80	Complete	0.973367	0.142
Klebsiella michiganensis	4366	294326	0.0148339	id 80 cov 80	Fragmented	0.96994	0.142
Klebsiella michiganensis	23703	294326	0.0805332	id 80 cov 80	Fragmented Incomplete	0.926486	0.142
Klebsiella michiganensis	4431	294326	0.0150547	id 90 cov 50	Complete	0.970327	0.142
Klebsiella michiganensis	6356	294326	0.0215951	id 90 cov 50	Fragmented	0.967336	0.142
Klebsiella michiganensis	25426	294326	0.0863872	id 90 cov 50	Fragmented Incomplete	0.923874	0.142
Klebsiella pneumoniae	1689	255613	0.00660765	id 80 cov 80	Complete	0.978504	0.109
Klebsiella pneumoniae	3723	255613	0.014565	id 80 cov 80	Fragmented	0.974658	0.109
Klebsiella pneumoniae	21540	255613	0.084268	id 80 cov 80	Fragmented Incomplete	0.928811	0.109
Klebsiella pneumoniae	2879	255613	0.0112631	id 90 cov 50	Complete	0.976367	0.109
Klebsiella pneumoniae	4943	255613	0.0193378	id 90 cov 50	Fragmented	0.972528	0.109
Klebsiella pneumoniae	22672	255613	0.0886966	id 90 cov 50	Fragmented Incomplete	0.926531	0.109
Klebsiella quasipneumoniae	1750	249432	0.00701594	id 80 cov 80	Complete	0.970685	0.107
Klebsiella quasipneumoniae	3567	249432	0.0143005	id 80 cov 80	Fragmented	0.967506	0.107
Klebsiella quasipneumoniae	21166	249432	0.0848568	id 80 cov 80	Fragmented Incomplete	0.921891	0.107
Klebsiella quasipneumoniae	2236	249432	0.00896437	id 90 cov 50	Complete	0.9695	0.107
Klebsiella quasipneumoniae	4232	249432	0.0169665	id 90 cov 50	Fragmented	0.966077	0.107
Klebsiella quasipneumoniae	21770	249432	0.0872783	id 90 cov 50	Fragmented Incomplete	0.920313	0.107
Klebsiella variicola	1846	260532	0.0070855	id 80 cov 80	Complete	0.981254	0.093
Klebsiella variicola	3775	260532	0.0144896	id 80 cov 80	Fragmented	0.977664	0.093
Klebsiella variicola	21982	260532	0.0843735	id 80 cov 80	Fragmented Incomplete	0.93194	0.093
Klebsiella variicola	2736	260532	0.0105016	id 90 cov 50	Complete	0.979834	0.093
Klebsiella variicola	4897	260532	0.0187962	id 90 cov 50	Fragmented	0.97603	0.093
Klebsiella variicola	22851	260532	0.087709	id 90 cov 50	Fragmented Incomplete	0.930218	0.093
Lacticaseibacillus paracasei	2022	147781	0.0136824	id 80 cov 80	Complete	0.9637	0.14
Lacticaseibacillus paracasei	3093	147781	0.0209296	id 80 cov 80	Fragmented	0.957484	0.14
Lacticaseibacillus paracasei	10602	147781	0.0717413	id 80 cov 80	Fragmented Incomplete	0.91207	0.14
Lacticaseibacillus paracasei	3032	147781	0.0205168	id 90 cov 50	Complete	0.960364	0.14
Lacticaseibacillus paracasei	4302	147781	0.0291106	id 90 cov 50	Fragmented	0.953574	0.14
Lacticaseibacillus paracasei	11441	147781	0.0774186	id 90 cov 50	Fragmented Incomplete	0.910058	0.14
Lactiplantibacillus plantarum	1440	150945	0.0095399	id 80 cov 80	Complete	0.971176	0.101
Lactiplantibacillus plantarum	2866	150945	0.018987	id 80 cov 80	Fragmented	0.963425	0.101
Lactiplantibacillus plantarum	10221	150945	0.0677134	id 80 cov 80	Fragmented Incomplete	0.920869	0.101
Lactiplantibacillus plantarum	1571	150945	0.0104078	id 90 cov 50	Complete	0.97005	0.101
Lactiplantibacillus plantarum	2933	150945	0.0194309	id 90 cov 50	Fragmented	0.963016	0.101
Lactiplantibacillus plantarum	10602	150945	0.0702375	id 90 cov 50	Fragmented Incomplete	0.919023	0.101
Lactococcus lactis	1738	125986	0.0137952	id 80 cov 80	Complete	0.964848	0.172
Lactococcus lactis	2854	125986	0.0226533	id 80 cov 80	Fragmented	0.957384	0.172
Lactococcus lactis	9181	125986	0.0728732	id 80 cov 80	Fragmented Incomplete	0.908924	0.172
Lactococcus lactis	2214	125986	0.0175734	id 90 cov 50	Complete	0.963275	0.172
Lactococcus lactis	3355	125986	0.0266299	id 90 cov 50	Fragmented	0.956071	0.172
Lactococcus lactis	9589	125986	0.0761116	id 90 cov 50	Fragmented Incomplete	0.908303	0.172
Legionella pneumophila	1043	150808	0.00691608	id 80 cov 80	Complete	0.975932	0.089
Legionella pneumophila	2301	150808	0.0152578	id 80 cov 80	Fragmented	0.968823	0.089
Legionella pneumophila	10310	150808	0.0683651	id 80 cov 80	Fragmented Incomplete	0.918702	0.089
Legionella pneumophila	1219	150808	0.00808313	id 90 cov 50	Complete	0.97497	0.089
Legionella pneumophila	2434	150808	0.0161397	id 90 cov 50	Fragmented	0.968231	0.089
Legionella pneumophila	10424	150808	0.069121	id 90 cov 50	Fragmented Incomplete	0.918489	0.089
Listeria monocytogenes_B	403	146371	0.00275328	id 80 cov 80	Complete	0.98914	0.059
Listeria monocytogenes_B	1523	146371	0.0104051	id 80 cov 80	Fragmented	0.983779	0.059
Listeria monocytogenes_B	10356	146371	0.0707517	id 80 cov 80	Fragmented Incomplete	0.935824	0.059
Listeria monocytogenes_B	563	146371	0.00384639	id 90 cov 50	Complete	0.988446	0.059
Listeria monocytogenes_B	1587	146371	0.0108423	id 90 cov 50	Fragmented	0.983447	0.059
Listeria monocytogenes_B	10477	146371	0.0715784	id 90 cov 50	Fragmented Incomplete	0.935533	0.059
Listeria monocytogenes	397	144919	0.00273946	id 80 cov 80	Complete	0.990697	0.05
Listeria monocytogenes	1738	144919	0.0119929	id 80 cov 80	Fragmented	0.983754	0.05
Listeria monocytogenes	10754	144919	0.074207	id 80 cov 80	Fragmented Incomplete	0.935735	0.05
Listeria monocytogenes	572	144919	0.00394703	id 90 cov 50	Complete	0.99005	0.05
Listeria monocytogenes	1881	144919	0.0129797	id 90 cov 50	Fragmented	0.983324	0.05
Listeria monocytogenes	10962	144919	0.0756423	id 90 cov 50	Fragmented Incomplete	0.934771	0.05
Mannheimia haemolytica	1948	133172	0.0146277	id 80 cov 80	Complete	0.982947	0.081
Mannheimia haemolytica	3225	133172	0.0242168	id 80 cov 80	Fragmented	0.976158	0.081
Mannheimia haemolytica	11457	133172	0.0860316	id 80 cov 80	Fragmented Incomplete	0.924589	0.081
Mannheimia haemolytica	4092	133172	0.0307272	id 90 cov 50	Complete	0.977704	0.081
Mannheimia haemolytica	5384	133172	0.0404289	id 90 cov 50	Fragmented	0.968467	0.081
Mannheimia haemolytica	13349	133172	0.100239	id 90 cov 50	Fragmented Incomplete	0.915356	0.081
Mycobacterium abscessus	1068	246536	0.00433202	id 80 cov 80	Complete	0.979786	0.103
Mycobacterium abscessus	2158	246536	0.00875329	id 80 cov 80	Fragmented	0.976009	0.103
Mycobacterium abscessus	12759	246536	0.0517531	id 80 cov 80	Fragmented Incomplete	0.930842	0.103
Mycobacterium abscessus	1410	246536	0.00571925	id 90 cov 50	Complete	0.978238	0.103
Mycobacterium abscessus	2389	246536	0.00969027	id 90 cov 50	Fragmented	0.974872	0.103
Mycobacterium abscessus	13162	246536	0.0533877	id 90 cov 50	Fragmented Incomplete	0.928548	0.103
Mycobacterium intracellulare	1696	265567	0.00638634	id 80 cov 80	Complete	0.982055	0.109
Mycobacterium intracellulare	2558	265567	0.00963222	id 80 cov 80	Fragmented	0.979271	0.109
Mycobacterium intracellulare	13642	265567	0.0513693	id 80 cov 80	Fragmented Incomplete	0.935321	0.109
Mycobacterium intracellulare	2164	265567	0.0081486	id 90 cov 50	Complete	0.979779	0.109
Mycobacterium intracellulare	3121	265567	0.0117522	id 90 cov 50	Fragmented	0.977428	0.109
Mycobacterium intracellulare	14061	265567	0.0529471	id 90 cov 50	Fragmented Incomplete	0.933836	0.109
Mycobacterium tuberculosis	1564	203263	0.00769446	id 80 cov 80	Complete	0.994612	0.02
Mycobacterium tuberculosis	2926	203263	0.0143951	id 80 cov 80	Fragmented	0.98838	0.02
Mycobacterium tuberculosis	12465	203263	0.0613245	id 80 cov 80	Fragmented Incomplete	0.941719	0.02
Mycobacterium tuberculosis	2398	203263	0.0117975	id 90 cov 50	Complete	0.992794	0.02
Mycobacterium tuberculosis	3514	203263	0.0172879	id 90 cov 50	Fragmented	0.987093	0.02
Mycobacterium tuberculosis	13118	203263	0.0645371	id 90 cov 50	Fragmented Incomplete	0.940002	0.02
Mycoplasmoides pneumoniae	115	69842	0.00164657	id 80 cov 80	Complete	0.99703	0.02
Mycoplasmoides pneumoniae	4797	69842	0.0686836	id 80 cov 80	Fragmented	0.859618	0.02
Mycoplasmoides pneumoniae	5369	69842	0.0768735	id 80 cov 80	Fragmented Incomplete	0.81721	0.02
Mycoplasmoides pneumoniae	287	69842	0.00410928	id 90 cov 50	Complete	0.99468	0.02
Mycoplasmoides pneumoniae	4882	69842	0.0699006	id 90 cov 50	Fragmented	0.858599	0.02
Mycoplasmoides pneumoniae	5343	69842	0.0765012	id 90 cov 50	Fragmented Incomplete	0.820088	0.02
Neisseria gonorrhoeae	805	111243	0.00723641	id 80 cov 80	Complete	0.988794	0.049
Neisseria gonorrhoeae	2828	111243	0.0254218	id 80 cov 80	Fragmented	0.976745	0.049
Neisseria gonorrhoeae	9333	111243	0.0838974	id 80 cov 80	Fragmented Incomplete	0.92246	0.049
Neisseria gonorrhoeae	1591	111243	0.014302	id 90 cov 50	Complete	0.985412	0.049
Neisseria gonorrhoeae	3602	111243	0.0323796	id 90 cov 50	Fragmented	0.974285	0.049
Neisseria gonorrhoeae	9869	111243	0.0887157	id 90 cov 50	Fragmented Incomplete	0.919866	0.049
Neisseria meningitidis	849	102305	0.00829871	id 80 cov 80	Complete	0.988181	0.084
Neisseria meningitidis	3032	102305	0.0296369	id 80 cov 80	Fragmented	0.976104	0.084
Neisseria meningitidis	9931	102305	0.0970725	id 80 cov 80	Fragmented Incomplete	0.91981	0.084
Neisseria meningitidis	1196	102305	0.0116905	id 90 cov 50	Complete	0.986627	0.084
Neisseria meningitidis	3343	102305	0.0326768	id 90 cov 50	Fragmented	0.974282	0.084
Neisseria meningitidis	10223	102305	0.0999267	id 90 cov 50	Fragmented Incomplete	0.918129	0.084
Pasteurella multocida	1351	106912	0.0126366	id 80 cov 80	Complete	0.976158	0.09
Pasteurella multocida	2520	106912	0.0235708	id 80 cov 80	Fragmented	0.968994	0.09
Pasteurella multocida	10756	106912	0.100606	id 80 cov 80	Fragmented Incomplete	0.917193	0.09
Pasteurella multocida	2327	106912	0.0217656	id 90 cov 50	Complete	0.971352	0.09
Pasteurella multocida	3340	106912	0.0312406	id 90 cov 50	Fragmented	0.964877	0.09
Pasteurella multocida	11577	106912	0.108285	id 90 cov 50	Fragmented Incomplete	0.912092	0.09
Piscirickettsia salmonis	10426	177704	0.0586706	id 80 cov 80	Complete	0.983931	0.117
Piscirickettsia salmonis	9303	177704	0.0523511	id 80 cov 80	Fragmented	0.978771	0.117
Piscirickettsia salmonis	15089	177704	0.0849109	id 80 cov 80	Fragmented Incomplete	0.928652	0.117
Piscirickettsia salmonis	11987	177704	0.0674549	id 90 cov 50	Complete	0.982944	0.117
Piscirickettsia salmonis	10954	177704	0.0616418	id 90 cov 50	Fragmented	0.977486	0.117
Piscirickettsia salmonis	16464	177704	0.0926484	id 90 cov 50	Fragmented Incomplete	0.92792	0.117
Proteus mirabilis	826	180145	0.0045852	id 80 cov 80	Complete	0.979279	0.111
Proteus mirabilis	2450	180145	0.0136002	id 80 cov 80	Fragmented	0.974178	0.111
Proteus mirabilis	14946	180145	0.0829665	id 80 cov 80	Fragmented Incomplete	0.924264	0.111
Proteus mirabilis	1165	180145	0.00646701	id 90 cov 50	Complete	0.978455	0.111
Proteus mirabilis	2960	180145	0.0164312	id 90 cov 50	Fragmented	0.973119	0.111
Proteus mirabilis	15239	180145	0.084593	id 90 cov 50	Fragmented Incomplete	0.923405	0.111
Pseudomonas aeruginosa	1572	302303	0.00520008	id 80 cov 80	Complete	0.983708	0.071
Pseudomonas aeruginosa	2937	302303	0.00971542	id 80 cov 80	Fragmented	0.980982	0.071
Pseudomonas aeruginosa	21046	302303	0.0696189	id 80 cov 80	Fragmented Incomplete	0.937991	0.071
Pseudomonas aeruginosa	3106	302303	0.0102745	id 90 cov 50	Complete	0.980904	0.071
Pseudomonas aeruginosa	4452	302303	0.0147269	id 90 cov 50	Fragmented	0.978523	0.071
Pseudomonas aeruginosa	22274	302303	0.073681	id 90 cov 50	Fragmented Incomplete	0.935371	0.071
Pseudomonas_E chlororaphis_F	1919	306693	0.00625707	id 80 cov 80	Complete	0.972484	0.107
Pseudomonas_E chlororaphis_F	3192	306693	0.0104078	id 80 cov 80	Fragmented	0.970007	0.107
Pseudomonas_E chlororaphis_F	21310	306693	0.0694832	id 80 cov 80	Fragmented Incomplete	0.928194	0.107
Pseudomonas_E chlororaphis_F	3227	306693	0.0105219	id 90 cov 50	Complete	0.971018	0.107
Pseudomonas_E chlororaphis_F	4822	306693	0.0157226	id 90 cov 50	Fragmented	0.9677	0.107
Pseudomonas_E chlororaphis_F	22661	306693	0.0738882	id 90 cov 50	Fragmented Incomplete	0.926418	0.107
Ralstonia pseudosolanacearum	2398	251864	0.00952101	id 80 cov 80	Complete	0.982288	0.086
Ralstonia pseudosolanacearum	3369	251864	0.0133763	id 80 cov 80	Fragmented	0.979951	0.086
Ralstonia pseudosolanacearum	16951	251864	0.0673022	id 80 cov 80	Fragmented Incomplete	0.936204	0.086
Ralstonia pseudosolanacearum	4529	251864	0.0179819	id 90 cov 50	Complete	0.977872	0.086
Ralstonia pseudosolanacearum	5197	251864	0.0206342	id 90 cov 50	Fragmented	0.975734	0.086
Ralstonia pseudosolanacearum	19035	251864	0.0755765	id 90 cov 50	Fragmented Incomplete	0.930645	0.086
Salmonella enterica	2410	233449	0.0103235	id 80 cov 80	Complete	0.972594	0.124
Salmonella enterica	4130	233449	0.0176912	id 80 cov 80	Fragmented	0.96843	0.124
Salmonella enterica	20484	233449	0.0877451	id 80 cov 80	Fragmented Incomplete	0.920469	0.124
Salmonella enterica	3108	233449	0.0133134	id 90 cov 50	Complete	0.971414	0.124
Salmonella enterica	5100	233449	0.0218463	id 90 cov 50	Fragmented	0.966926	0.124
Salmonella enterica	21017	233449	0.0900282	id 90 cov 50	Fragmented Incomplete	0.91937	0.124
Sarcina perfringens	1597	146599	0.0108937	id 80 cov 80	Complete	0.949265	0.14
Sarcina perfringens	2749	146599	0.0187518	id 80 cov 80	Fragmented	0.944486	0.14
Sarcina perfringens	10262	146599	0.0700005	id 80 cov 80	Fragmented Incomplete	0.90121	0.14
Sarcina perfringens	1608	146599	0.0109687	id 90 cov 50	Complete	0.948639	0.14
Sarcina perfringens	2758	146599	0.0188132	id 90 cov 50	Fragmented	0.943732	0.14
Sarcina perfringens	10312	146599	0.0703415	id 90 cov 50	Fragmented Incomplete	0.900086	0.14
Staphylococcus aureus	1024	128813	0.00794951	id 80 cov 80	Complete	0.986323	0.078
Staphylococcus aureus	2278	128813	0.0176846	id 80 cov 80	Fragmented	0.979162	0.078
Staphylococcus aureus	10004	128813	0.077663	id 80 cov 80	Fragmented Incomplete	0.929559	0.078
Staphylococcus aureus	1315	128813	0.0102086	id 90 cov 50	Complete	0.985692	0.078
Staphylococcus aureus	2476	128813	0.0192217	id 90 cov 50	Fragmented	0.978519	0.078
Staphylococcus aureus	10157	128813	0.0788507	id 90 cov 50	Fragmented Incomplete	0.928986	0.078
Staphylococcus epidermidis	465	123947	0.0037516	id 80 cov 80	Complete	0.98493	0.079
Staphylococcus epidermidis	1643	123947	0.0132557	id 80 cov 80	Fragmented	0.977479	0.079
Staphylococcus epidermidis	9006	123947	0.0726601	id 80 cov 80	Fragmented Incomplete	0.926981	0.079
Staphylococcus epidermidis	730	123947	0.00588961	id 90 cov 50	Complete	0.984687	0.079
Staphylococcus epidermidis	1854	123947	0.014958	id 90 cov 50	Fragmented	0.977233	0.079
Staphylococcus epidermidis	9329	123947	0.075266	id 90 cov 50	Fragmented Incomplete	0.926087	0.079
Streptococcus agalactiae	1466	103444	0.0141719	id 80 cov 80	Complete	0.973419	0.118
Streptococcus agalactiae	2938	103444	0.0284018	id 80 cov 80	Fragmented	0.962239	0.118
Streptococcus agalactiae	8860	103444	0.0856502	id 80 cov 80	Fragmented Incomplete	0.913756	0.118
Streptococcus agalactiae	2065	103444	0.0199625	id 90 cov 50	Complete	0.970929	0.118
Streptococcus agalactiae	3287	103444	0.0317756	id 90 cov 50	Fragmented	0.960781	0.118
Streptococcus agalactiae	9205	103444	0.0889853	id 90 cov 50	Fragmented Incomplete	0.911841	0.118
Streptococcus pneumoniae	1494	102093	0.0146337	id 80 cov 80	Complete	0.978382	0.094
Streptococcus pneumoniae	2538	102093	0.0248597	id 80 cov 80	Fragmented	0.969762	0.094
Streptococcus pneumoniae	8535	102093	0.0836002	id 80 cov 80	Fragmented Incomplete	0.91814	0.094
Streptococcus pneumoniae	2025	102093	0.0198349	id 90 cov 50	Complete	0.977365	0.094
Streptococcus pneumoniae	3156	102093	0.030913	id 90 cov 50	Fragmented	0.968305	0.094
Streptococcus pneumoniae	9469	102093	0.0927488	id 90 cov 50	Fragmented Incomplete	0.916802	0.094
Streptococcus pyogenes	559	86339	0.00647448	id 80 cov 80	Complete	0.983652	0.101
Streptococcus pyogenes	1841	86339	0.0213229	id 80 cov 80	Fragmented	0.973762	0.101
Streptococcus pyogenes	7550	86339	0.087446	id 80 cov 80	Fragmented Incomplete	0.920108	0.101
Streptococcus pyogenes	641	86339	0.00742422	id 90 cov 50	Complete	0.983096	0.101
Streptococcus pyogenes	1928	86339	0.0223306	id 90 cov 50	Fragmented	0.973653	0.101
Streptococcus pyogenes	7695	86339	0.0891254	id 90 cov 50	Fragmented Incomplete	0.919164	0.101
Streptococcus suis	868	101983	0.00851122	id 80 cov 80	Complete	0.969511	0.128
Streptococcus suis	2019	101983	0.0197974	id 80 cov 80	Fragmented	0.961488	0.128
Streptococcus suis	8317	101983	0.0815528	id 80 cov 80	Fragmented Incomplete	0.910468	0.128
Streptococcus suis	1181	101983	0.0115804	id 90 cov 50	Complete	0.968258	0.128
Streptococcus suis	2347	101983	0.0230136	id 90 cov 50	Fragmented	0.960922	0.128
Streptococcus suis	8522	101983	0.0835629	id 90 cov 50	Fragmented Incomplete	0.909415	0.128
Streptococcus thermophilus	2183	96834	0.0225437	id 80 cov 80	Complete	0.973577	0.119
Streptococcus thermophilus	3225	96834	0.0333044	id 80 cov 80	Fragmented	0.964703	0.119
Streptococcus thermophilus	8348	96834	0.0862094	id 80 cov 80	Fragmented Incomplete	0.913249	0.119
Streptococcus thermophilus	2726	96834	0.0281513	id 90 cov 50	Complete	0.97191	0.119
Streptococcus thermophilus	3970	96834	0.040998	id 90 cov 50	Fragmented	0.962872	0.119
Streptococcus thermophilus	9295	96834	0.095989	id 90 cov 50	Fragmented Incomplete	0.911579	0.119
Vibrio cholerae	662	179219	0.0036938	id 80 cov 80	Complete	0.980248	0.07
Vibrio cholerae	2119	179219	0.0118235	id 80 cov 80	Fragmented	0.975381	0.07
Vibrio cholerae	14781	179219	0.0824745	id 80 cov 80	Fragmented Incomplete	0.926388	0.07
Vibrio cholerae	1071	179219	0.00597593	id 90 cov 50	Complete	0.979885	0.07
Vibrio cholerae	2591	179219	0.0144572	id 90 cov 50	Fragmented	0.974724	0.07
Vibrio cholerae	14926	179219	0.0832836	id 90 cov 50	Fragmented Incomplete	0.926392	0.07
Vibrio parahaemolyticus	1433	233384	0.0061401	id 80 cov 80	Complete	0.98047	0.101
Vibrio parahaemolyticus	2656	233384	0.0113804	id 80 cov 80	Fragmented	0.977076	0.101
Vibrio parahaemolyticus	16785	233384	0.0719201	id 80 cov 80	Fragmented Incomplete	0.931161	0.101
Vibrio parahaemolyticus	1815	233384	0.00777688	id 90 cov 50	Complete	0.978912	0.101
Vibrio parahaemolyticus	3106	233384	0.0133085	id 90 cov 50	Fragmented	0.975062	0.101
Vibrio parahaemolyticus	17136	233384	0.0734241	id 90 cov 50	Fragmented Incomplete	0.929872	0.101
Xanthomonas cissicola	2589	223017	0.011609	id 80 cov 80	Complete	0.979313	0.104
Xanthomonas cissicola	3569	223017	0.0160033	id 80 cov 80	Fragmented	0.97642	0.104
Xanthomonas cissicola	15485	223017	0.0694342	id 80 cov 80	Fragmented Incomplete	0.929352	0.104
Xanthomonas cissicola	3571	223017	0.0160122	id 90 cov 50	Complete	0.976924	0.104
Xanthomonas cissicola	5006	223017	0.0224467	id 90 cov 50	Fragmented	0.97356	0.104
Xanthomonas cissicola	16940	223017	0.0759583	id 90 cov 50	Fragmented Incomplete	0.926887	0.104
Xanthomonas oryzae	3644	215665	0.0168966	id 80 cov 80	Complete	0.981209	0.109
Xanthomonas oryzae	4453	215665	0.0206478	id 80 cov 80	Fragmented	0.977258	0.109
Xanthomonas oryzae	15488	215665	0.0718151	id 80 cov 80	Fragmented Incomplete	0.928767	0.109
Xanthomonas oryzae	5755	215665	0.0266849	id 90 cov 50	Complete	0.979803	0.109
Xanthomonas oryzae	6320	215665	0.0293047	id 90 cov 50	Fragmented	0.97594	0.109
Xanthomonas oryzae	16790	215665	0.0778522	id 90 cov 50	Fragmented Incomplete	0.927889	0.109
Yersinia pestis	2768	207202	0.0133589	id 80 cov 80	Complete	0.98039	0.066
Yersinia pestis	4004	207202	0.0193241	id 80 cov 80	Fragmented	0.976122	0.066
Yersinia pestis	18209	207202	0.0878804	id 80 cov 80	Fragmented Incomplete	0.927791	0.066
Yersinia pestis	6689	207202	0.0322825	id 90 cov 50	Complete	0.977494	0.066
Yersinia pestis	7995	207202	0.0385855	id 90 cov 50	Fragmented	0.973179	0.066
Yersinia pestis	21398	207202	0.103271	id 90 cov 50	Fragmented Incomplete	0.924829	0.066

## Sheet: Table S6
Table S6. Core genome statistics of ten selected species.
Species	Genome quality group	Core gene threshold	Sequence coverage	Sequence identity	All CDS in complete genomes	Number of gene families in pangenome of complete genome	Number of core gene families	Genome fluidity	identifier
Bacillus_A anthracis	Complete	0.9	0.8	0.8	278681	10919	4349	0.111	default_all_ppanggolin_s__Bacillus_A-anthracis_complete_msa_softcore0.9
Bacillus_A anthracis	Complete	0.95	0.8	0.8	278681	10919	4177	0.111	default_all_ppanggolin_s__Bacillus_A-anthracis_complete_msa_softcore0.95
Bacillus_A anthracis	Complete	0.99	0.8	0.8	278681	10919	3939	0.111	default_all_ppanggolin_s__Bacillus_A-anthracis_complete_msa_softcore0.99
Bacillus_A anthracis	Fragmented Incomplete	0.9	0.8	0.8	278681	10919	2160	0.111	default_all_ppanggolin_s__Bacillus_A-anthracis_fragmented_decay10_msa_softcore0.9
Bacillus_A anthracis	Fragmented Incomplete	0.95	0.8	0.8	278681	10919	347	0.111	default_all_ppanggolin_s__Bacillus_A-anthracis_fragmented_decay10_msa_softcore0.95
Bacillus_A anthracis	Fragmented Incomplete	0.99	0.8	0.8	278681	10919	30	0.111	default_all_ppanggolin_s__Bacillus_A-anthracis_fragmented_decay10_msa_softcore0.99
Bacillus_A anthracis	Fragmented	0.9	0.8	0.8	278681	10919	4322	0.111	default_all_ppanggolin_s__Bacillus_A-anthracis_fragmented_genomes_msa_softcore0.9
Bacillus_A anthracis	Fragmented	0.95	0.8	0.8	278681	10919	4111	0.111	default_all_ppanggolin_s__Bacillus_A-anthracis_fragmented_genomes_msa_softcore0.95
Bacillus_A anthracis	Fragmented	0.99	0.8	0.8	278681	10919	2824	0.111	default_all_ppanggolin_s__Bacillus_A-anthracis_fragmented_genomes_msa_softcore0.99
Bacillus_A cereus	Complete	0.9	0.8	0.8	282459	15065	4486	0.122	default_all_ppanggolin_s__Bacillus_A-cereus_complete_msa_softcore0.9
Bacillus_A cereus	Complete	0.95	0.8	0.8	282459	15065	4369	0.122	default_all_ppanggolin_s__Bacillus_A-cereus_complete_msa_softcore0.95
Bacillus_A cereus	Complete	0.99	0.8	0.8	282459	15065	3902	0.122	default_all_ppanggolin_s__Bacillus_A-cereus_complete_msa_softcore0.99
Bacillus_A cereus	Fragmented Incomplete	0.9	0.8	0.8	282459	15065	2261	0.122	default_all_ppanggolin_s__Bacillus_A-cereus_fragmented_decay10_msa_softcore0.9
Bacillus_A cereus	Fragmented Incomplete	0.95	0.8	0.8	282459	15065	345	0.122	default_all_ppanggolin_s__Bacillus_A-cereus_fragmented_decay10_msa_softcore0.95
Bacillus_A cereus	Fragmented Incomplete	0.99	0.8	0.8	282459	15065	36	0.122	default_all_ppanggolin_s__Bacillus_A-cereus_fragmented_decay10_msa_softcore0.99
Bacillus_A cereus	Fragmented	0.9	0.8	0.8	282459	15065	4454	0.122	default_all_ppanggolin_s__Bacillus_A-cereus_fragmented_genomes_msa_softcore0.9
Bacillus_A cereus	Fragmented	0.95	0.8	0.8	282459	15065	4270	0.122	default_all_ppanggolin_s__Bacillus_A-cereus_fragmented_genomes_msa_softcore0.95
Bacillus_A cereus	Fragmented	0.99	0.8	0.8	282459	15065	2858	0.122	default_all_ppanggolin_s__Bacillus_A-cereus_fragmented_genomes_msa_softcore0.99
Bifidobacterium longum	Complete	0.9	0.8	0.8	98544	6090	1362	0.193	default_all_ppanggolin_s__Bifidobacterium-longum_complete_msa_softcore0.9
Bifidobacterium longum	Complete	0.95	0.8	0.8	98544	6090	1286	0.193	default_all_ppanggolin_s__Bifidobacterium-longum_complete_msa_softcore0.95
Bifidobacterium longum	Complete	0.99	0.8	0.8	98544	6090	1187	0.193	default_all_ppanggolin_s__Bifidobacterium-longum_complete_msa_softcore0.99
Bifidobacterium longum	Fragmented Incomplete	0.9	0.8	0.8	98544	6090	538	0.193	default_all_ppanggolin_s__Bifidobacterium-longum_fragmented_decay10_msa_softcore0.9
Bifidobacterium longum	Fragmented Incomplete	0.95	0.8	0.8	98544	6090	65	0.193	default_all_ppanggolin_s__Bifidobacterium-longum_fragmented_decay10_msa_softcore0.95
Bifidobacterium longum	Fragmented Incomplete	0.99	0.8	0.8	98544	6090	2	0.193	default_all_ppanggolin_s__Bifidobacterium-longum_fragmented_decay10_msa_softcore0.99
Bifidobacterium longum	Fragmented	0.9	0.8	0.8	98544	6090	1346	0.193	default_all_ppanggolin_s__Bifidobacterium-longum_fragmented_genomes_msa_softcore0.9
Bifidobacterium longum	Fragmented	0.95	0.8	0.8	98544	6090	1216	0.193	default_all_ppanggolin_s__Bifidobacterium-longum_fragmented_genomes_msa_softcore0.95
Bifidobacterium longum	Fragmented	0.99	0.8	0.8	98544	6090	616	0.193	default_all_ppanggolin_s__Bifidobacterium-longum_fragmented_genomes_msa_softcore0.99
Bordetella holmesii	Complete	0.9	0.8	0.8	184145	3425	3377	0.002	default_all_ppanggolin_s__Bordetella-holmesii_complete_msa_softcore0.9
Bordetella holmesii	Complete	0.95	0.8	0.8	184145	3425	3370	0.002	default_all_ppanggolin_s__Bordetella-holmesii_complete_msa_softcore0.95
Bordetella holmesii	Complete	0.99	0.8	0.8	184145	3425	3336	0.002	default_all_ppanggolin_s__Bordetella-holmesii_complete_msa_softcore0.99
Bordetella holmesii	Fragmented Incomplete	0.9	0.8	0.8	184145	3425	1615	0.002	default_all_ppanggolin_s__Bordetella-holmesii_fragmented_decay10_msa_softcore0.9
Bordetella holmesii	Fragmented Incomplete	0.95	0.8	0.8	184145	3425	249	0.002	default_all_ppanggolin_s__Bordetella-holmesii_fragmented_decay10_msa_softcore0.95
Bordetella holmesii	Fragmented Incomplete	0.99	0.8	0.8	184145	3425	25	0.002	default_all_ppanggolin_s__Bordetella-holmesii_fragmented_decay10_msa_softcore0.99
Bordetella holmesii	Fragmented	0.9	0.8	0.8	184145	3425	3353	0.002	default_all_ppanggolin_s__Bordetella-holmesii_fragmented_genomes_msa_softcore0.9
Bordetella holmesii	Fragmented	0.95	0.8	0.8	184145	3425	3272	0.002	default_all_ppanggolin_s__Bordetella-holmesii_fragmented_genomes_msa_softcore0.95
Bordetella holmesii	Fragmented	0.99	0.8	0.8	184145	3425	2017	0.002	default_all_ppanggolin_s__Bordetella-holmesii_fragmented_genomes_msa_softcore0.99
Bordetella pertussis	Complete	0.9	0.8	0.8	202490	6166	3106	0.088	default_all_ppanggolin_s__Bordetella-pertussis_complete_msa_softcore0.9
Bordetella pertussis	Complete	0.95	0.8	0.8	202490	6166	2869	0.088	default_all_ppanggolin_s__Bordetella-pertussis_complete_msa_softcore0.95
Bordetella pertussis	Complete	0.99	0.8	0.8	202490	6166	2608	0.088	default_all_ppanggolin_s__Bordetella-pertussis_complete_msa_softcore0.99
Bordetella pertussis	Fragmented Incomplete	0.9	0.8	0.8	202490	6166	1517	0.088	default_all_ppanggolin_s__Bordetella-pertussis_fragmented_decay10_msa_softcore0.9
Bordetella pertussis	Fragmented Incomplete	0.95	0.8	0.8	202490	6166	237	0.088	default_all_ppanggolin_s__Bordetella-pertussis_fragmented_decay10_msa_softcore0.95
Bordetella pertussis	Fragmented Incomplete	0.99	0.8	0.8	202490	6166	8	0.088	default_all_ppanggolin_s__Bordetella-pertussis_fragmented_decay10_msa_softcore0.99
Bordetella pertussis	Fragmented	0.9	0.8	0.8	202490	6166	3084	0.088	default_all_ppanggolin_s__Bordetella-pertussis_fragmented_genomes_msa_softcore0.9
Bordetella pertussis	Fragmented	0.95	0.8	0.8	202490	6166	2822	0.088	default_all_ppanggolin_s__Bordetella-pertussis_fragmented_genomes_msa_softcore0.95
Bordetella pertussis	Fragmented	0.99	0.8	0.8	202490	6166	1814	0.088	default_all_ppanggolin_s__Bordetella-pertussis_fragmented_genomes_msa_softcore0.99
Klebsiella quasipneumoniae	Complete	0.9	0.8	0.8	249432	12656	4185	0.107	default_all_ppanggolin_s__Klebsiella-quasipneumoniae_complete_msa_softcore0.9
Klebsiella quasipneumoniae	Complete	0.95	0.8	0.8	249432	12656	4078	0.107	default_all_ppanggolin_s__Klebsiella-quasipneumoniae_complete_msa_softcore0.95
Klebsiella quasipneumoniae	Complete	0.99	0.8	0.8	249432	12656	3705	0.107	default_all_ppanggolin_s__Klebsiella-quasipneumoniae_complete_msa_softcore0.99
Klebsiella quasipneumoniae	Fragmented Incomplete	0.9	0.8	0.8	249432	12656	2170	0.107	default_all_ppanggolin_s__Klebsiella-quasipneumoniae_fragmented_decay10_msa_softcore0.9
Klebsiella quasipneumoniae	Fragmented Incomplete	0.95	0.8	0.8	249432	12656	295	0.107	default_all_ppanggolin_s__Klebsiella-quasipneumoniae_fragmented_decay10_msa_softcore0.95
Klebsiella quasipneumoniae	Fragmented Incomplete	0.99	0.8	0.8	249432	12656	16	0.107	default_all_ppanggolin_s__Klebsiella-quasipneumoniae_fragmented_decay10_msa_softcore0.99
Klebsiella quasipneumoniae	Fragmented	0.9	0.8	0.8	249432	12656	4182	0.107	default_all_ppanggolin_s__Klebsiella-quasipneumoniae_fragmented_genomes_msa_softcore0.9
Klebsiella quasipneumoniae	Fragmented	0.95	0.8	0.8	249432	12656	4024	0.107	default_all_ppanggolin_s__Klebsiella-quasipneumoniae_fragmented_genomes_msa_softcore0.95
Klebsiella quasipneumoniae	Fragmented	0.99	0.8	0.8	249432	12656	2679	0.107	default_all_ppanggolin_s__Klebsiella-quasipneumoniae_fragmented_genomes_msa_softcore0.99
Lacticaseibacillus paracasei	Complete	0.9	0.8	0.8	147781	6622	2145	0.14	default_all_ppanggolin_s__Lacticaseibacillus-paracasei_complete_msa_softcore0.9
Lacticaseibacillus paracasei	Complete	0.95	0.8	0.8	147781	6622	2019	0.14	default_all_ppanggolin_s__Lacticaseibacillus-paracasei_complete_msa_softcore0.95
Lacticaseibacillus paracasei	Complete	0.99	0.8	0.8	147781	6622	1838	0.14	default_all_ppanggolin_s__Lacticaseibacillus-paracasei_complete_msa_softcore0.99
Lacticaseibacillus paracasei	Fragmented Incomplete	0.9	0.8	0.8	147781	6622	863	0.14	default_all_ppanggolin_s__Lacticaseibacillus-paracasei_fragmented_decay10_msa_softcore0.9
Lacticaseibacillus paracasei	Fragmented Incomplete	0.95	0.8	0.8	147781	6622	107	0.14	default_all_ppanggolin_s__Lacticaseibacillus-paracasei_fragmented_decay10_msa_softcore0.95
Lacticaseibacillus paracasei	Fragmented Incomplete	0.99	0.8	0.8	147781	6622	2	0.14	default_all_ppanggolin_s__Lacticaseibacillus-paracasei_fragmented_decay10_msa_softcore0.99
Lacticaseibacillus paracasei	Fragmented	0.9	0.8	0.8	147781	6622	2128	0.14	default_all_ppanggolin_s__Lacticaseibacillus-paracasei_fragmented_genomes_msa_softcore0.9
Lacticaseibacillus paracasei	Fragmented	0.95	0.8	0.8	147781	6622	1896	0.14	default_all_ppanggolin_s__Lacticaseibacillus-paracasei_fragmented_genomes_msa_softcore0.95
Lacticaseibacillus paracasei	Fragmented	0.99	0.8	0.8	147781	6622	929	0.14	default_all_ppanggolin_s__Lacticaseibacillus-paracasei_fragmented_genomes_msa_softcore0.99
Lactiplantibacillus plantarum	Complete	0.9	0.8	0.8	150945	5752	2479	0.101	default_all_ppanggolin_s__Lactiplantibacillus-plantarum_complete_msa_softcore0.9
Lactiplantibacillus plantarum	Complete	0.95	0.8	0.8	150945	5752	2394	0.101	default_all_ppanggolin_s__Lactiplantibacillus-plantarum_complete_msa_softcore0.95
Lactiplantibacillus plantarum	Complete	0.99	0.8	0.8	150945	5752	2110	0.101	default_all_ppanggolin_s__Lactiplantibacillus-plantarum_complete_msa_softcore0.99
Lactiplantibacillus plantarum	Fragmented Incomplete	0.9	0.8	0.8	150945	5752	984	0.101	default_all_ppanggolin_s__Lactiplantibacillus-plantarum_fragmented_decay10_msa_softcore0.9
Lactiplantibacillus plantarum	Fragmented Incomplete	0.95	0.8	0.8	150945	5752	129	0.101	default_all_ppanggolin_s__Lactiplantibacillus-plantarum_fragmented_decay10_msa_softcore0.95
Lactiplantibacillus plantarum	Fragmented Incomplete	0.99	0.8	0.8	150945	5752	7	0.101	default_all_ppanggolin_s__Lactiplantibacillus-plantarum_fragmented_decay10_msa_softcore0.99
Lactiplantibacillus plantarum	Fragmented	0.9	0.8	0.8	150945	5752	2448	0.101	default_all_ppanggolin_s__Lactiplantibacillus-plantarum_fragmented_genomes_msa_softcore0.9
Lactiplantibacillus plantarum	Fragmented	0.95	0.8	0.8	150945	5752	2240	0.101	default_all_ppanggolin_s__Lactiplantibacillus-plantarum_fragmented_genomes_msa_softcore0.95
Lactiplantibacillus plantarum	Fragmented	0.99	0.8	0.8	150945	5752	1056	0.101	default_all_ppanggolin_s__Lactiplantibacillus-plantarum_fragmented_genomes_msa_softcore0.99
Listeria monocytogenes	Complete	0.9	0.8	0.8	144919	4037	2652	0.05	default_all_ppanggolin_s__Listeria-monocytogenes_complete_msa_softcore0.9
Listeria monocytogenes	Complete	0.95	0.8	0.8	144919	4037	2620	0.05	default_all_ppanggolin_s__Listeria-monocytogenes_complete_msa_softcore0.95
Listeria monocytogenes	Complete	0.99	0.8	0.8	144919	4037	2593	0.05	default_all_ppanggolin_s__Listeria-monocytogenes_complete_msa_softcore0.99
Listeria monocytogenes	Fragmented Incomplete	0.9	0.8	0.8	144919	4037	1188	0.05	default_all_ppanggolin_s__Listeria-monocytogenes_fragmented_decay10_msa_softcore0.9
Listeria monocytogenes	Fragmented Incomplete	0.95	0.8	0.8	144919	4037	164	0.05	default_all_ppanggolin_s__Listeria-monocytogenes_fragmented_decay10_msa_softcore0.95
Listeria monocytogenes	Fragmented Incomplete	0.99	0.8	0.8	144919	4037	8	0.05	default_all_ppanggolin_s__Listeria-monocytogenes_fragmented_decay10_msa_softcore0.99
Listeria monocytogenes	Fragmented	0.9	0.8	0.8	144919	4037	2636	0.05	default_all_ppanggolin_s__Listeria-monocytogenes_fragmented_genomes_msa_softcore0.9
Listeria monocytogenes	Fragmented	0.95	0.8	0.8	144919	4037	2521	0.05	default_all_ppanggolin_s__Listeria-monocytogenes_fragmented_genomes_msa_softcore0.95
Listeria monocytogenes	Fragmented	0.99	0.8	0.8	144919	4037	1415	0.05	default_all_ppanggolin_s__Listeria-monocytogenes_fragmented_genomes_msa_softcore0.99
Staphylococcus epidermidis	Complete	0.9	0.8	0.8	123947	3857	2016	0.079	default_all_ppanggolin_s__Staphylococcus-epidermidis_complete_msa_softcore0.9
Staphylococcus epidermidis	Complete	0.95	0.8	0.8	123947	3857	1987	0.079	default_all_ppanggolin_s__Staphylococcus-epidermidis_complete_msa_softcore0.95
Staphylococcus epidermidis	Complete	0.99	0.8	0.8	123947	3857	1819	0.079	default_all_ppanggolin_s__Staphylococcus-epidermidis_complete_msa_softcore0.99
Staphylococcus epidermidis	Fragmented Incomplete	0.9	0.8	0.8	123947	3857	847	0.079	default_all_ppanggolin_s__Staphylococcus-epidermidis_fragmented_decay10_msa_softcore0.9
Staphylococcus epidermidis	Fragmented Incomplete	0.95	0.8	0.8	123947	3857	121	0.079	default_all_ppanggolin_s__Staphylococcus-epidermidis_fragmented_decay10_msa_softcore0.95
Staphylococcus epidermidis	Fragmented Incomplete	0.99	0.8	0.8	123947	3857	11	0.079	default_all_ppanggolin_s__Staphylococcus-epidermidis_fragmented_decay10_msa_softcore0.99
Staphylococcus epidermidis	Fragmented	0.9	0.8	0.8	123947	3857	2025	0.079	default_all_ppanggolin_s__Staphylococcus-epidermidis_fragmented_genomes_msa_softcore0.9
Staphylococcus epidermidis	Fragmented	0.95	0.8	0.8	123947	3857	1908	0.079	default_all_ppanggolin_s__Staphylococcus-epidermidis_fragmented_genomes_msa_softcore0.95
Staphylococcus epidermidis	Fragmented	0.99	0.8	0.8	123947	3857	990	0.079	default_all_ppanggolin_s__Staphylococcus-epidermidis_fragmented_genomes_msa_softcore0.99
Bacillus_A anthracis	Complete	0.9	0.5	0.9	278681	11687	4276	0.121	id0.9cov0.5_ppanggolin_s__Bacillus_A-anthracis_complete_msa_softcore0.9
Bacillus_A anthracis	Complete	0.95	0.5	0.9	278681	11687	4083	0.121	id0.9cov0.5_ppanggolin_s__Bacillus_A-anthracis_complete_msa_softcore0.95
Bacillus_A anthracis	Complete	0.99	0.5	0.9	278681	11687	3832	0.121	id0.9cov0.5_ppanggolin_s__Bacillus_A-anthracis_complete_msa_softcore0.99
Bacillus_A anthracis	Fragmented Incomplete	0.9	0.5	0.9	278681	11687	2104	0.121	id0.9cov0.5_ppanggolin_s__Bacillus_A-anthracis_fragmented_decay10_msa_softcore0.9
Bacillus_A anthracis	Fragmented Incomplete	0.95	0.5	0.9	278681	11687	322	0.121	id0.9cov0.5_ppanggolin_s__Bacillus_A-anthracis_fragmented_decay10_msa_softcore0.95
Bacillus_A anthracis	Fragmented Incomplete	0.99	0.5	0.9	278681	11687	19	0.121	id0.9cov0.5_ppanggolin_s__Bacillus_A-anthracis_fragmented_decay10_msa_softcore0.99
Bacillus_A anthracis	Fragmented	0.9	0.5	0.9	278681	11687	4263	0.121	id0.9cov0.5_ppanggolin_s__Bacillus_A-anthracis_fragmented_genomes_msa_softcore0.9
Bacillus_A anthracis	Fragmented	0.95	0.5	0.9	278681	11687	4030	0.121	id0.9cov0.5_ppanggolin_s__Bacillus_A-anthracis_fragmented_genomes_msa_softcore0.95
Bacillus_A anthracis	Fragmented	0.99	0.5	0.9	278681	11687	2768	0.121	id0.9cov0.5_ppanggolin_s__Bacillus_A-anthracis_fragmented_genomes_msa_softcore0.99
Bacillus_A cereus	Complete	0.9	0.5	0.9	282459	16682	4459	0.132	id0.9cov0.5_ppanggolin_s__Bacillus_A-cereus_complete_msa_softcore0.9
Bacillus_A cereus	Complete	0.95	0.5	0.9	282459	16682	4323	0.132	id0.9cov0.5_ppanggolin_s__Bacillus_A-cereus_complete_msa_softcore0.95
Bacillus_A cereus	Complete	0.99	0.5	0.9	282459	16682	3848	0.132	id0.9cov0.5_ppanggolin_s__Bacillus_A-cereus_complete_msa_softcore0.99
Bacillus_A cereus	Fragmented Incomplete	0.9	0.5	0.9	282459	16682	2229	0.132	id0.9cov0.5_ppanggolin_s__Bacillus_A-cereus_fragmented_decay10_msa_softcore0.9
Bacillus_A cereus	Fragmented Incomplete	0.95	0.5	0.9	282459	16682	319	0.132	id0.9cov0.5_ppanggolin_s__Bacillus_A-cereus_fragmented_decay10_msa_softcore0.95
Bacillus_A cereus	Fragmented Incomplete	0.99	0.5	0.9	282459	16682	23	0.132	id0.9cov0.5_ppanggolin_s__Bacillus_A-cereus_fragmented_decay10_msa_softcore0.99
Bacillus_A cereus	Fragmented	0.9	0.5	0.9	282459	16682	4430	0.132	id0.9cov0.5_ppanggolin_s__Bacillus_A-cereus_fragmented_genomes_msa_softcore0.9
Bacillus_A cereus	Fragmented	0.95	0.5	0.9	282459	16682	4236	0.132	id0.9cov0.5_ppanggolin_s__Bacillus_A-cereus_fragmented_genomes_msa_softcore0.95
Bacillus_A cereus	Fragmented	0.99	0.5	0.9	282459	16682	2822	0.132	id0.9cov0.5_ppanggolin_s__Bacillus_A-cereus_fragmented_genomes_msa_softcore0.99
Bifidobacterium longum	Complete	0.9	0.5	0.9	98544	6341	1344	0.197	id0.9cov0.5_ppanggolin_s__Bifidobacterium-longum_complete_msa_softcore0.9
Bifidobacterium longum	Complete	0.95	0.5	0.9	98544	6341	1275	0.197	id0.9cov0.5_ppanggolin_s__Bifidobacterium-longum_complete_msa_softcore0.95
Bifidobacterium longum	Complete	0.99	0.5	0.9	98544	6341	1167	0.197	id0.9cov0.5_ppanggolin_s__Bifidobacterium-longum_complete_msa_softcore0.99
Bifidobacterium longum	Fragmented Incomplete	0.9	0.5	0.9	98544	6341	529	0.197	id0.9cov0.5_ppanggolin_s__Bifidobacterium-longum_fragmented_decay10_msa_softcore0.9
Bifidobacterium longum	Fragmented Incomplete	0.95	0.5	0.9	98544	6341	64	0.197	id0.9cov0.5_ppanggolin_s__Bifidobacterium-longum_fragmented_decay10_msa_softcore0.95
Bifidobacterium longum	Fragmented Incomplete	0.99	0.5	0.9	98544	6341	1	0.197	id0.9cov0.5_ppanggolin_s__Bifidobacterium-longum_fragmented_decay10_msa_softcore0.99
Bifidobacterium longum	Fragmented	0.9	0.5	0.9	98544	6341	1344	0.197	id0.9cov0.5_ppanggolin_s__Bifidobacterium-longum_fragmented_genomes_msa_softcore0.9
Bifidobacterium longum	Fragmented	0.95	0.5	0.9	98544	6341	1207	0.197	id0.9cov0.5_ppanggolin_s__Bifidobacterium-longum_fragmented_genomes_msa_softcore0.95
Bifidobacterium longum	Fragmented	0.99	0.5	0.9	98544	6341	602	0.197	id0.9cov0.5_ppanggolin_s__Bifidobacterium-longum_fragmented_genomes_msa_softcore0.99
Bordetella holmesii	Complete	0.9	0.5	0.9	184145	3409	3377	0.001	id0.9cov0.5_ppanggolin_s__Bordetella-holmesii_complete_msa_softcore0.9
Bordetella holmesii	Complete	0.95	0.5	0.9	184145	3409	3374	0.001	id0.9cov0.5_ppanggolin_s__Bordetella-holmesii_complete_msa_softcore0.95
Bordetella holmesii	Complete	0.99	0.5	0.9	184145	3409	3343	0.001	id0.9cov0.5_ppanggolin_s__Bordetella-holmesii_complete_msa_softcore0.99
Bordetella holmesii	Fragmented Incomplete	0.9	0.5	0.9	184145	3409	1626	0.001	id0.9cov0.5_ppanggolin_s__Bordetella-holmesii_fragmented_decay10_msa_softcore0.9
Bordetella holmesii	Fragmented Incomplete	0.95	0.5	0.9	184145	3409	251	0.001	id0.9cov0.5_ppanggolin_s__Bordetella-holmesii_fragmented_decay10_msa_softcore0.95
Bordetella holmesii	Fragmented Incomplete	0.99	0.5	0.9	184145	3409	26	0.001	id0.9cov0.5_ppanggolin_s__Bordetella-holmesii_fragmented_decay10_msa_softcore0.99
Bordetella holmesii	Fragmented	0.9	0.5	0.9	184145	3409	3361	0.001	id0.9cov0.5_ppanggolin_s__Bordetella-holmesii_fragmented_genomes_msa_softcore0.9
Bordetella holmesii	Fragmented	0.95	0.5	0.9	184145	3409	3292	0.001	id0.9cov0.5_ppanggolin_s__Bordetella-holmesii_fragmented_genomes_msa_softcore0.95
Bordetella holmesii	Fragmented	0.99	0.5	0.9	184145	3409	2029	0.001	id0.9cov0.5_ppanggolin_s__Bordetella-holmesii_fragmented_genomes_msa_softcore0.99
Bordetella pertussis	Complete	0.9	0.5	0.9	202490	6003	3222	0.075	id0.9cov0.5_ppanggolin_s__Bordetella-pertussis_complete_msa_softcore0.9
Bordetella pertussis	Complete	0.95	0.5	0.9	202490	6003	2996	0.075	id0.9cov0.5_ppanggolin_s__Bordetella-pertussis_complete_msa_softcore0.95
Bordetella pertussis	Complete	0.99	0.5	0.9	202490	6003	2691	0.075	id0.9cov0.5_ppanggolin_s__Bordetella-pertussis_complete_msa_softcore0.99
Bordetella pertussis	Fragmented Incomplete	0.9	0.5	0.9	202490	6003	1612	0.075	id0.9cov0.5_ppanggolin_s__Bordetella-pertussis_fragmented_decay10_msa_softcore0.9
Bordetella pertussis	Fragmented Incomplete	0.95	0.5	0.9	202490	6003	268	0.075	id0.9cov0.5_ppanggolin_s__Bordetella-pertussis_fragmented_decay10_msa_softcore0.95
Bordetella pertussis	Fragmented Incomplete	0.99	0.5	0.9	202490	6003	17	0.075	id0.9cov0.5_ppanggolin_s__Bordetella-pertussis_fragmented_decay10_msa_softcore0.99
Bordetella pertussis	Fragmented	0.9	0.5	0.9	202490	6003	3218	0.075	id0.9cov0.5_ppanggolin_s__Bordetella-pertussis_fragmented_genomes_msa_softcore0.9
Bordetella pertussis	Fragmented	0.95	0.5	0.9	202490	6003	2957	0.075	id0.9cov0.5_ppanggolin_s__Bordetella-pertussis_fragmented_genomes_msa_softcore0.95
Bordetella pertussis	Fragmented	0.99	0.5	0.9	202490	6003	1908	0.075	id0.9cov0.5_ppanggolin_s__Bordetella-pertussis_fragmented_genomes_msa_softcore0.99
Klebsiella quasipneumoniae	Complete	0.9	0.5	0.9	249432	13345	4166	0.111	id0.9cov0.5_ppanggolin_s__Klebsiella-quasipneumoniae_complete_msa_softcore0.9
Klebsiella quasipneumoniae	Complete	0.95	0.5	0.9	249432	13345	4055	0.111	id0.9cov0.5_ppanggolin_s__Klebsiella-quasipneumoniae_complete_msa_softcore0.95
Klebsiella quasipneumoniae	Complete	0.99	0.5	0.9	249432	13345	3691	0.111	id0.9cov0.5_ppanggolin_s__Klebsiella-quasipneumoniae_complete_msa_softcore0.99
Klebsiella quasipneumoniae	Fragmented Incomplete	0.9	0.5	0.9	249432	13345	2168	0.111	id0.9cov0.5_ppanggolin_s__Klebsiella-quasipneumoniae_fragmented_decay10_msa_softcore0.9
Klebsiella quasipneumoniae	Fragmented Incomplete	0.95	0.5	0.9	249432	13345	293	0.111	id0.9cov0.5_ppanggolin_s__Klebsiella-quasipneumoniae_fragmented_decay10_msa_softcore0.95
Klebsiella quasipneumoniae	Fragmented Incomplete	0.99	0.5	0.9	249432	13345	12	0.111	id0.9cov0.5_ppanggolin_s__Klebsiella-quasipneumoniae_fragmented_decay10_msa_softcore0.99
Klebsiella quasipneumoniae	Fragmented	0.9	0.5	0.9	249432	13345	4163	0.111	id0.9cov0.5_ppanggolin_s__Klebsiella-quasipneumoniae_fragmented_genomes_msa_softcore0.9
Klebsiella quasipneumoniae	Fragmented	0.95	0.5	0.9	249432	13345	4013	0.111	id0.9cov0.5_ppanggolin_s__Klebsiella-quasipneumoniae_fragmented_genomes_msa_softcore0.95
Klebsiella quasipneumoniae	Fragmented	0.99	0.5	0.9	249432	13345	2668	0.111	id0.9cov0.5_ppanggolin_s__Klebsiella-quasipneumoniae_fragmented_genomes_msa_softcore0.99
Lacticaseibacillus paracasei	Complete	0.9	0.5	0.9	147781	6922	2133	0.145	id0.9cov0.5_ppanggolin_s__Lacticaseibacillus-paracasei_complete_msa_softcore0.9
Lacticaseibacillus paracasei	Complete	0.95	0.5	0.9	147781	6922	2010	0.145	id0.9cov0.5_ppanggolin_s__Lacticaseibacillus-paracasei_complete_msa_softcore0.95
Lacticaseibacillus paracasei	Complete	0.99	0.5	0.9	147781	6922	1850	0.145	id0.9cov0.5_ppanggolin_s__Lacticaseibacillus-paracasei_complete_msa_softcore0.99
Lacticaseibacillus paracasei	Fragmented Incomplete	0.9	0.5	0.9	147781	6922	864	0.145	id0.9cov0.5_ppanggolin_s__Lacticaseibacillus-paracasei_fragmented_decay10_msa_softcore0.9
Lacticaseibacillus paracasei	Fragmented Incomplete	0.95	0.5	0.9	147781	6922	109	0.145	id0.9cov0.5_ppanggolin_s__Lacticaseibacillus-paracasei_fragmented_decay10_msa_softcore0.95
Lacticaseibacillus paracasei	Fragmented Incomplete	0.99	0.5	0.9	147781	6922	3	0.145	id0.9cov0.5_ppanggolin_s__Lacticaseibacillus-paracasei_fragmented_decay10_msa_softcore0.99
Lacticaseibacillus paracasei	Fragmented	0.9	0.5	0.9	147781	6922	2124	0.145	id0.9cov0.5_ppanggolin_s__Lacticaseibacillus-paracasei_fragmented_genomes_msa_softcore0.9
Lacticaseibacillus paracasei	Fragmented	0.95	0.5	0.9	147781	6922	1893	0.145	id0.9cov0.5_ppanggolin_s__Lacticaseibacillus-paracasei_fragmented_genomes_msa_softcore0.95
Lacticaseibacillus paracasei	Fragmented	0.99	0.5	0.9	147781	6922	935	0.145	id0.9cov0.5_ppanggolin_s__Lacticaseibacillus-paracasei_fragmented_genomes_msa_softcore0.99
Lactiplantibacillus plantarum	Complete	0.9	0.5	0.9	150945	6017	2474	0.104	id0.9cov0.5_ppanggolin_s__Lactiplantibacillus-plantarum_complete_msa_softcore0.9
Lactiplantibacillus plantarum	Complete	0.95	0.5	0.9	150945	6017	2386	0.104	id0.9cov0.5_ppanggolin_s__Lactiplantibacillus-plantarum_complete_msa_softcore0.95
Lactiplantibacillus plantarum	Complete	0.99	0.5	0.9	150945	6017	2065	0.104	id0.9cov0.5_ppanggolin_s__Lactiplantibacillus-plantarum_complete_msa_softcore0.99
Lactiplantibacillus plantarum	Fragmented Incomplete	0.9	0.5	0.9	150945	6017	982	0.104	id0.9cov0.5_ppanggolin_s__Lactiplantibacillus-plantarum_fragmented_decay10_msa_softcore0.9
Lactiplantibacillus plantarum	Fragmented Incomplete	0.95	0.5	0.9	150945	6017	123	0.104	id0.9cov0.5_ppanggolin_s__Lactiplantibacillus-plantarum_fragmented_decay10_msa_softcore0.95
Lactiplantibacillus plantarum	Fragmented Incomplete	0.99	0.5	0.9	150945	6017	6	0.104	id0.9cov0.5_ppanggolin_s__Lactiplantibacillus-plantarum_fragmented_decay10_msa_softcore0.99
Lactiplantibacillus plantarum	Fragmented	0.9	0.5	0.9	150945	6017	2446	0.104	id0.9cov0.5_ppanggolin_s__Lactiplantibacillus-plantarum_fragmented_genomes_msa_softcore0.9
Lactiplantibacillus plantarum	Fragmented	0.95	0.5	0.9	150945	6017	2235	0.104	id0.9cov0.5_ppanggolin_s__Lactiplantibacillus-plantarum_fragmented_genomes_msa_softcore0.95
Lactiplantibacillus plantarum	Fragmented	0.99	0.5	0.9	150945	6017	1037	0.104	id0.9cov0.5_ppanggolin_s__Lactiplantibacillus-plantarum_fragmented_genomes_msa_softcore0.99
Listeria monocytogenes	Complete	0.9	0.5	0.9	144919	4178	2636	0.054	id0.9cov0.5_ppanggolin_s__Listeria-monocytogenes_complete_msa_softcore0.9
Listeria monocytogenes	Complete	0.95	0.5	0.9	144919	4178	2600	0.054	id0.9cov0.5_ppanggolin_s__Listeria-monocytogenes_complete_msa_softcore0.95
Listeria monocytogenes	Complete	0.99	0.5	0.9	144919	4178	2573	0.054	id0.9cov0.5_ppanggolin_s__Listeria-monocytogenes_complete_msa_softcore0.99
Listeria monocytogenes	Fragmented Incomplete	0.9	0.5	0.9	144919	4178	1175	0.054	id0.9cov0.5_ppanggolin_s__Listeria-monocytogenes_fragmented_decay10_msa_softcore0.9
Listeria monocytogenes	Fragmented Incomplete	0.95	0.5	0.9	144919	4178	163	0.054	id0.9cov0.5_ppanggolin_s__Listeria-monocytogenes_fragmented_decay10_msa_softcore0.95
Listeria monocytogenes	Fragmented Incomplete	0.99	0.5	0.9	144919	4178	5	0.054	id0.9cov0.5_ppanggolin_s__Listeria-monocytogenes_fragmented_decay10_msa_softcore0.99
Listeria monocytogenes	Fragmented	0.9	0.5	0.9	144919	4178	2619	0.054	id0.9cov0.5_ppanggolin_s__Listeria-monocytogenes_fragmented_genomes_msa_softcore0.9
Listeria monocytogenes	Fragmented	0.95	0.5	0.9	144919	4178	2500	0.054	id0.9cov0.5_ppanggolin_s__Listeria-monocytogenes_fragmented_genomes_msa_softcore0.95
Listeria monocytogenes	Fragmented	0.99	0.5	0.9	144919	4178	1401	0.054	id0.9cov0.5_ppanggolin_s__Listeria-monocytogenes_fragmented_genomes_msa_softcore0.99
Staphylococcus epidermidis	Complete	0.9	0.5	0.9	123947	3959	2030	0.077	id0.9cov0.5_ppanggolin_s__Staphylococcus-epidermidis_complete_msa_softcore0.9
Staphylococcus epidermidis	Complete	0.95	0.5	0.9	123947	3959	2003	0.077	id0.9cov0.5_ppanggolin_s__Staphylococcus-epidermidis_complete_msa_softcore0.95
Staphylococcus epidermidis	Complete	0.99	0.5	0.9	123947	3959	1831	0.077	id0.9cov0.5_ppanggolin_s__Staphylococcus-epidermidis_complete_msa_softcore0.99
Staphylococcus epidermidis	Fragmented Incomplete	0.9	0.5	0.9	123947	3959	856	0.077	id0.9cov0.5_ppanggolin_s__Staphylococcus-epidermidis_fragmented_decay10_msa_softcore0.9
Staphylococcus epidermidis	Fragmented Incomplete	0.95	0.5	0.9	123947	3959	125	0.077	id0.9cov0.5_ppanggolin_s__Staphylococcus-epidermidis_fragmented_decay10_msa_softcore0.95
Staphylococcus epidermidis	Fragmented Incomplete	0.99	0.5	0.9	123947	3959	9	0.077	id0.9cov0.5_ppanggolin_s__Staphylococcus-epidermidis_fragmented_decay10_msa_softcore0.99
Staphylococcus epidermidis	Fragmented	0.9	0.5	0.9	123947	3959	2045	0.077	id0.9cov0.5_ppanggolin_s__Staphylococcus-epidermidis_fragmented_genomes_msa_softcore0.9
Staphylococcus epidermidis	Fragmented	0.95	0.5	0.9	123947	3959	1919	0.077	id0.9cov0.5_ppanggolin_s__Staphylococcus-epidermidis_fragmented_genomes_msa_softcore0.95
Staphylococcus epidermidis	Fragmented	0.99	0.5	0.9	123947	3959	997	0.077	id0.9cov0.5_ppanggolin_s__Staphylococcus-epidermidis_fragmented_genomes_msa_softcore0.99

## Sheet: Table S7
Table S7. Effect of minimum number of k-mer in sylph (difference between `--min-number-kmers`10 and 50).
Environment	Metric	Number of total comparison	Number of zero difference in value	Mean difference	Median difference	Maximum difference	Minimum difference
Human gut	L1 norm error	175	146	3.2e-07	0	5e-06	0
Human gut	Bray-Curtis dissimilarity	175	146	2.69273e-07	0	4.21572e-06	0
Human gut	F1 score	175	175	0	0	0	0
Marine	L1 norm error	175	133	1.04e-06	0	7e-06	0
Marine	Bray-Curtis dissimilarity	175	133	1.18214e-06	0	9.91811e-06	0
Marine	F1 score	175	175	0	0	0	0
Rhizosphere	L1 norm error	175	175	0	0	0	0
Rhizosphere	Bray-Curtis dissimilarity	175	175	0	0	0	0
Rhizosphere	F1 score	175	175	0	0	0	0

## Sheet: Table S8
Table S8. Metadata of metagenome dataset used for metaFun analysis.
BioProject accession	Sample accession	Country	Continent	Host age	Host body mass index	Host sex	Disease group	AJCC stage	Age group
PRJNA447983	SRR6915092	Italy	Europe	60	20	Female	Control	Control	Old
PRJNA447983	SRR6915097	Italy	Europe	80	32	Female	Control	Control	Old
PRJNA447983	SRR6915108	Italy	Europe	67	20.4382	Female	Control	Control	Old
PRJNA447983	SRR6915113	Italy	Europe	77	NA	Female	Control	Control	Old
PRJNA447983	SRR6915116	Italy	Europe	70	25	Female	Control	Control	Old
PRJNA447983	SRR6915117	Italy	Europe	61	21.9671	Female	Control	Control	Old
PRJNA447983	SRR6915126	Italy	Europe	NA	NA	Female	Control	Control	NA
PRJNA447983	SRR6915144	Italy	Europe	68	22	Female	Control	Control	Old
PRJNA447983	SRR6915148	Italy	Europe	58	17.6898	Female	Control	Control	Old
PRJNA447983	SRR6915149	Italy	Europe	58	20.3125	Female	Control	Control	Old
PRJNA447983	SRR6915165	Italy	Europe	61	NA	Female	Control	Control	Old
PRJNA447983	SRR6915168	Italy	Europe	64	21.3251	Female	Control	Control	Old
PRJNA447983	SRR6915169	Italy	Europe	65	23.3844	Female	Control	Control	Old
PRJNA447983	SRR6915170	Italy	Europe	69	26.3656	Female	Control	Control	Old
PRJNA447983	SRR6915171	Italy	Europe	69	28.6501	Female	Control	Control	Old
PRJNA447983	SRR6915172	Italy	Europe	60	23.8751	Female	Control	Control	Old
PRJNA447983	SRR6915189	Italy	Europe	81	28	Female	Control	Control	Old
PRJNA447983	SRR6915198	Italy	Europe	60	28.125	Female	Control	Control	Old
PRJNA447983	SRR6915199	Italy	Europe	66	21.0938	Female	Control	Control	Old
PRJNA447983	SRR6915207	Italy	Europe	63	28	Female	Control	Control	Old
PRJNA447983	SRR6915217	Italy	Europe	67	24	Female	Control	Control	Old
PRJNA447983	SRR6915222	Italy	Europe	70	20	Female	Control	Control	Old
PRJNA447983	SRR6915225	Italy	Europe	77	25	Female	Control	Control	Old
PRJNA447983	SRR6915101	Italy	Europe	84	23	Female	CRC	NA	Old
PRJNA447983	SRR6915104	Italy	Europe	56	27.8293	Female	CRC	NA	Old
PRJNA447983	SRR6915109	Italy	Europe	59	28.9993	Female	CRC	NA	Old
PRJNA447983	SRR6915115	Italy	Europe	83	19	Female	CRC	NA	Old
PRJNA447983	SRR6915125	Italy	Europe	56	25.3906	Female	CRC	NA	Old
PRJNA447983	SRR6915129	Italy	Europe	66	28.0843	Female	CRC	NA	Old
PRJNA447983	SRR6915130	Italy	Europe	62	20.9572	Female	CRC	NA	Old
PRJNA447983	SRR6915133	Italy	Europe	50	19.8178	Female	CRC	NA	Old
PRJNA447983	SRR6915137	Italy	Europe	69	29	Female	CRC	NA	Old
PRJNA447983	SRR6915147	Italy	Europe	51	19.433	Female	CRC	NA	Old
PRJNA447983	SRR6915151	Italy	Europe	39	20.5499	Female	CRC	NA	Young
PRJNA447983	SRR6915158	Italy	Europe	71	30	Female	CRC	NA	Old
PRJNA447983	SRR6915160	Italy	Europe	67	21	Female	CRC	NA	Old
PRJNA447983	SRR6915178	Italy	Europe	68	NA	Female	CRC	NA	Old
PRJNA447983	SRR6915201	Italy	Europe	83	24	Female	CRC	NA	Old
PRJNA447983	SRR6915100	Italy	Europe	80	24	Male	Control	Control	Old
PRJNA447983	SRR6915106	Italy	Europe	66	19.7133	Male	Control	Control	Old
PRJNA447983	SRR6915110	Italy	Europe	54	25.1808	Male	Control	Control	Old
PRJNA447983	SRR6915111	Italy	Europe	50	23.597	Male	Control	Control	Old
PRJNA447983	SRR6915112	Italy	Europe	56	25.6896	Male	Control	Control	Old
PRJNA447983	SRR6915114	Italy	Europe	62	28.6927	Male	Control	Control	Old
PRJNA447983	SRR6915121	Italy	Europe	66	34	Male	Control	Control	Old
PRJNA447983	SRR6915122	Italy	Europe	64	26	Male	Control	Control	Old
PRJNA447983	SRR6915131	Italy	Europe	54	24.4898	Male	Control	Control	Old
PRJNA447983	SRR6915134	Italy	Europe	66	21.7051	Male	Control	Control	Old
PRJNA447983	SRR6915145	Italy	Europe	60	22	Male	Control	Control	Old
PRJNA447983	SRR6915164	Italy	Europe	58	24	Male	Control	Control	Old
PRJNA447983	SRR6915167	Italy	Europe	54	24.6914	Male	Control	Control	Old
PRJNA447983	SRR6915173	Italy	Europe	40	26.1493	Male	Control	Control	Young
PRJNA447983	SRR6915174	Italy	Europe	67	26.3656	Male	Control	Control	Old
PRJNA447983	SRR6915175	Italy	Europe	41	24.1633	Male	Control	Control	Young
PRJNA447983	SRR6915176	Italy	Europe	47	26.2976	Male	Control	Control	Young
PRJNA447983	SRR6915186	Italy	Europe	52	23.7228	Male	Control	Control	Old
PRJNA447983	SRR6915187	Italy	Europe	64	25	Male	Control	Control	Old
PRJNA447983	SRR6915191	Italy	Europe	69	24	Male	Control	Control	Old
PRJNA447983	SRR6915192	Italy	Europe	64	27	Male	Control	Control	Old
PRJNA447983	SRR6915193	Italy	Europe	69	30	Male	Control	Control	Old
PRJNA447983	SRR6915194	Italy	Europe	71	24	Male	Control	Control	Old
PRJNA447983	SRR6915196	Italy	Europe	53	32.45	Male	Control	Control	Old
PRJNA447983	SRR6915197	Italy	Europe	46	34.5271	Male	Control	Control	Young
PRJNA447983	SRR6915200	Italy	Europe	56	23.4509	Male	Control	Control	Old
PRJNA447983	SRR6915202	Italy	Europe	61	22	Male	Control	Control	Old
PRJNA447983	SRR6915206	Italy	Europe	59	26	Male	Control	Control	Old
PRJNA447983	SRR6915227	Italy	Europe	71	25	Male	Control	Control	Old
PRJNA447983	SRR6915091	Italy	Europe	77	23	Male	CRC	NA	Old
PRJNA447983	SRR6915093	Italy	Europe	69	27	Male	CRC	NA	Old
PRJNA447983	SRR6915094	Italy	Europe	82	28	Male	CRC	NA	Old
PRJNA447983	SRR6915095	Italy	Europe	84	22	Male	CRC	NA	Old
PRJNA447983	SRR6915098	Italy	Europe	74	23	Male	CRC	NA	Old
PRJNA447983	SRR6915099	Italy	Europe	63	25	Male	CRC	NA	Old
PRJNA447983	SRR6915102	Italy	Europe	61	23	Male	CRC	NA	Old
PRJNA447983	SRR6915103	Italy	Europe	61	27.4406	Male	CRC	NA	Old
PRJNA447983	SRR6915105	Italy	Europe	70	28.3737	Male	CRC	NA	Old
PRJNA447983	SRR6915107	Italy	Europe	62	31.0979	Male	CRC	NA	Old
PRJNA447983	SRR6915119	Italy	Europe	66	24	Male	CRC	NA	Old
PRJNA447983	SRR6915120	Italy	Europe	64	23	Male	CRC	NA	Old
PRJNA447983	SRR6915123	Italy	Europe	78	26	Male	CRC	NA	Old
PRJNA447983	SRR6915127	Italy	Europe	56	25.1808	Male	CRC	NA	Old
PRJNA447983	SRR6915128	Italy	Europe	69	22.6422	Male	CRC	NA	Old
PRJNA447983	SRR6915132	Italy	Europe	64	24.9337	Male	CRC	NA	Old
PRJNA447983	SRR6915135	Italy	Europe	67	29.0698	Male	CRC	NA	Old
PRJNA447983	SRR6915136	Italy	Europe	55	29.3658	Male	CRC	NA	Old
PRJNA447983	SRR6915150	Italy	Europe	59	27.5802	Male	CRC	NA	Old
PRJNA447983	SRR6915152	Italy	Europe	63	29.9616	Male	CRC	NA	Old
PRJNA447983	SRR6915153	Italy	Europe	65	25.3515	Male	CRC	NA	Old
PRJNA447983	SRR6915154	Italy	Europe	62	26.6436	Male	CRC	NA	Old
PRJNA447983	SRR6915155	Italy	Europe	58	34.6861	Male	CRC	NA	Old
PRJNA447983	SRR6915156	Italy	Europe	59	38.5306	Male	CRC	NA	Old
PRJNA447983	SRR6915159	Italy	Europe	58	25	Male	CRC	NA	Old
PRJNA447983	SRR6915166	Italy	Europe	70	24	Male	CRC	NA	Old
PRJNA447983	SRR6915177	Italy	Europe	65	29.5619	Male	CRC	NA	Old
PRJNA447983	SRR6915179	Italy	Europe	57	27.7769	Male	CRC	NA	Old
PRJNA447983	SRR6915180	Italy	Europe	46	22.46	Male	CRC	NA	Young
PRJNA447983	SRR6915181	Italy	Europe	68	24.3025	Male	CRC	NA	Old
PRJNA447983	SRR6915182	Italy	Europe	38	27.0416	Male	CRC	NA	Young
PRJNA447983	SRR6915183	Italy	Europe	51	31.5617	Male	CRC	NA	Old
PRJNA447983	SRR6915184	Italy	Europe	51	20.8611	Male	CRC	NA	Old
PRJNA447983	SRR6915185	Italy	Europe	69	28.982	Male	CRC	NA	Old
PRJNA447983	SRR6915188	Italy	Europe	60	22	Male	CRC	NA	Old
PRJNA447983	SRR6915190	Italy	Europe	78	24	Male	CRC	NA	Old
PRJNA447983	SRR6915195	Italy	Europe	48	25.2676	Male	CRC	NA	Young
PRJNA447983	SRR6915208	Italy	Europe	76	26	Male	CRC	NA	Old
PRJNA447983	SRR6915209	Italy	Europe	57	30	Male	CRC	NA	Old
PRJNA447983	SRR6915210	Italy	Europe	74	25	Male	CRC	NA	Old
PRJNA447983	SRR6915211	Italy	Europe	64	30	Male	CRC	NA	Old
PRJNA447983	SRR6915213	Italy	Europe	78	30	Male	CRC	NA	Old
PRJNA447983	SRR6915218	Italy	Europe	63	37	Male	CRC	NA	Old
PRJNA447983	SRR6915219	Italy	Europe	77	22	Male	CRC	NA	Old
PRJNA447983	SRR6915220	Italy	Europe	67	35	Male	CRC	NA	Old
PRJNA447983	SRR6915223	Italy	Europe	75	NA	Male	CRC	NA	Old

## Sheet: Table S9
Table S9. Alpha diversity metrics of metagenome dataset regarding disease metadata.
Method of alpha diversity measurement	group1	group2	Number of group1	Number of group2	P value	Significance
Pielou's evenness index	Control	CRC	52	61	0.975	not significant
Simpson diversity index	Control	CRC	52	61	0.567	not significant
Inverse Simpson diversity index	Control	CRC	52	61	0.567	not significant
Shannon diversity index	Control	CRC	52	61	0.491	not significant

[truncated: 2 more sheets: Table S10, Table S11]
